# Supplementary material for: Crystal structure of 2-azido-1H-imidazole-4,5-di­carbonitrile
Source: Acta Crystallogr E Crystallogr Commun. 2015 Aug 6;71(Pt 9):o633. doi: 10.1107/S2056989015013444 (PMC4555391; doi:10.1107/S2056989015013444)
Supplement: Supplementary file 1 [file e-71-0o633-sup1.cif]

##############################################################################
#                                                                            #
# This CIF contains the data in a paper accepted for publication in          #
# Acta Crystallographica Section E. It conforms to the requirements of       #
# Notes for Authors for Acta Crystallographica Section E, and has been       #
# peer reviewed under the auspices of the IUCr Commission on Journals.       #
#                                                                            #
# Full details of the Crystallographic Information File format               #
# are given in the paper "The Crystallographic Information File (CIF):       #
# a New Standard Archive File for Crystallography" by S. R. Hall, F. H.      #
# Allen and I. D. Brown [Acta Cryst. (1991), A47, 655-685].                  #
#                                                                            #
# The current version of the core CIF dictionary is obtainable from          #
# ftp://ftp.iucr.org/pub/cif_core.dic.                                       #
#                                                                            #
# Software is freely available for graphical display of the structure(s)     #
# in this CIF. For information consult the CIF software page                 #
# http://www.iucr.org/resources/cif/software.                                #
#                                                                            #
# This file may be used for bona fide research purposes within the           #
# scientific community so long as proper attribution is given to the journal # 
# article from which it was obtained.                                        #
#                                                                            #
##############################################################################
data_I
_audit_creation_method     SHELXL-97
_journal_date_recd_electronic     2015-06-06
_journal_date_accepted     2015-07-13
_journal_name_full     'Acta Crystallographica, Section E'
_journal_year     2015
_journal_volume     71
_journal_issue      9
_journal_page_first     o633
_journal_page_last     o633
_journal_paper_category     HO
_journal_paper_doi     10.1107/S2056989015013444
_journal_coeditor_code     ZS2337
_publ_contact_author_name     'Dr. Philip W. Leonard'
_publ_contact_author_address
;
PO Box 1663 MS C920
Los Alamos National Laboratory
Los Alamos, NM 87544
USA
;
_publ_contact_author_email     philipl@lanl.gov
_publ_contact_author_fax     '505-667-0500'
_publ_contact_author_phone     '505-665-3637'
_publ_section_title
;
Crystal structure of 2-azido-1<i>H</i>-imidazole-4,5-dicarbonitrile
;
loop_
    _publ_author_name
    _publ_author_address
    'Windler, G. Kenneth'
;
PO Box 1663 MS C920
Los Alamos National Laboratory
Los Alamos, NM 87544
USA
;
    'Scott, Brian L.'
;
PO Box 1663 MS J514
Los Alamos National Laboratory
Los Alamos, NM 87544
USA
;
    'Tomson, Neil C.'
;
PO Box 1663 MS J514
Los Alamos National Laboratory
Los Alamos, NM 87544
USA
;
    'Leonard, Philip W.'
;
PO Box 1663 MS C920
Los Alamos National Laboratory
Los Alamos, NM 87544
USA
;
_database_code_depnum_ccdc_archive     'CCDC 1412579'
_chemical_name_systematic
;
2-Azido-1<i>H</i>-imidazole-4,5-dicarbonitrile
;
_chemical_name_common     'azidodicyanoimidazole'
_chemical_formula_moiety     'C5 H N7'
_chemical_formula_sum     'C5 H N7'
_chemical_formula_iupac     'C5 H N7'
_chemical_formula_weight     159.13
_chemical_melting_point     ?
_symmetry_cell_setting     monoclinic
_symmetry_space_group_name_H-M     'P 21/n'
_symmetry_space_group_name_Hall     '-P 2yn'
loop_
    _symmetry_equiv_pos_as_xyz
    'x, y, z'
    '-x+1/2, y+1/2, -z+1/2'
    '-x, -y, -z'
    'x-1/2, -y-1/2, z-1/2'
_cell_length_a     7.3217(6)
_cell_length_b     12.8128(11)
_cell_length_c     7.5202(6)
_cell_angle_alpha     90.00
_cell_angle_beta     102.215(2)
_cell_angle_gamma     90.00
_cell_volume     689.51(10)
_cell_formula_units_Z     4
_cell_measurement_reflns_used     2943
_cell_measurement_theta_min     3.18
_cell_measurement_theta_max     35.09
_cell_measurement_temperature     100.0(10)
_exptl_crystal_description     block
_exptl_crystal_colour     'pale yellow'
_exptl_crystal_size_max     0.36
_exptl_crystal_size_mid     0.24
_exptl_crystal_size_min     0.10
_exptl_crystal_density_diffrn     1.533
_exptl_crystal_density_meas     ?
_exptl_crystal_density_method     'not measured'
_exptl_crystal_F_000     320
_exptl_absorpt_coefficient_mu     0.113
_exptl_absorpt_correction_type     multi-scan
_exptl_absorpt_process_details
;
(SADABS; Bruker, 2009)
;
_exptl_absorpt_correction_T_min     0.9603
_exptl_absorpt_correction_T_max     0.9888
_exptl_special_details     ?
_diffrn_ambient_temperature     100.0(10)
_diffrn_radiation_type     MoK\a
_diffrn_radiation_wavelength     0.71073
_diffrn_radiation_source     'fine-focus sealed tube'
_diffrn_radiation_monochromator     'Bruker Triumph curved graphite'
_diffrn_measurement_device_type     'Bruker D8 Quest with CMOS'
_diffrn_measurement_method     '\w scans'
_diffrn_detector_area_resol_mean     ?
_diffrn_reflns_number     13020
_diffrn_reflns_av_R_equivalents     0.0237
_diffrn_reflns_av_sigmaI/netI     0.0189
_diffrn_reflns_theta_min     3.18
_diffrn_reflns_theta_max     35.09
_diffrn_reflns_theta_full     25.00
_diffrn_measured_fraction_theta_max     0.965
_diffrn_measured_fraction_theta_full     1.000
_diffrn_reflns_limit_h_min     -11
_diffrn_reflns_limit_h_max     11
_diffrn_reflns_limit_k_min     -20
_diffrn_reflns_limit_k_max     19
_diffrn_reflns_limit_l_min     -12
_diffrn_reflns_limit_l_max     12
_diffrn_standards_number     0
_diffrn_standards_interval_count     0
_diffrn_standards_interval_time     0
_diffrn_standards_decay_%     0
_refine_special_details
;
Refinement of <i>F</i>^2^ against ALL reflections. The weighted <i>R</i>-factor
<i>wR</i> and goodness of fit <i>S</i> are based on <i>F</i>^2^, conventional
<i>R</i>-factors <i>R</i> are based on <i>F</i>, with <i>F</i> set to zero for
negative <i>F</i>^2^. The threshold expression of <i>F</i>^2^ >
\s(<i>F</i>^2^) is used only for calculating <i>R</i>-factors(gt) <i>etc</i>.
and is not relevant to the choice of reflections for refinement.
<i>R</i>-factors based on <i>F</i>^2^ are statistically about twice as large
as those based on <i>F</i>, and <i>R</i>- factors based on ALL data will be
even larger.
;
_reflns_number_total     2943
_reflns_number_gt     2535
_reflns_threshold_expression     >2sigma(I)
_refine_ls_structure_factor_coef     Fsqd
_refine_ls_matrix_type     full
_refine_ls_R_factor_all     0.0440
_refine_ls_R_factor_gt     0.0360
_refine_ls_wR_factor_gt     0.1132
_refine_ls_wR_factor_ref     0.1172
_refine_ls_goodness_of_fit_ref     1.556
_refine_ls_restrained_S_all     1.556
_refine_ls_number_reflns     2943
_refine_ls_number_parameters     112
_refine_ls_number_restraints     0
_refine_ls_hydrogen_treatment     refall
_refine_ls_weighting_scheme     calc
_refine_ls_weighting_details
                 'calc w=1/[\s^2^(Fo^2^)+(0.0562P)^2^] where P=(Fo^2^+2Fc^2^)/3'
_atom_sites_solution_hydrogens     geom
_atom_sites_solution_primary     direct
_atom_sites_solution_secondary     difmap
_refine_ls_shift/su_max     0.001
_refine_ls_shift/su_mean     0.000
_refine_diff_density_max     0.508
_refine_diff_density_min     -0.249
_refine_ls_extinction_method     none
_refine_ls_extinction_coef     ?
loop_
    _atom_type_symbol
    _atom_type_description
    _atom_type_scat_dispersion_real
    _atom_type_scat_dispersion_imag
    _atom_type_scat_source
    C C 0.0033 0.0016 'International Tables Vol C Tables 4.2.6.8 and 6.1.1.4'
    H H 0.0000 0.0000 'International Tables Vol C Tables 4.2.6.8 and 6.1.1.4'
    N N 0.0061 0.0033 'International Tables Vol C Tables 4.2.6.8 and 6.1.1.4'
_computing_data_collection
;
APEX2 (Bruker, 2009)
;
_computing_cell_refinement
;
SAINT (Bruker, 2009)
;
_computing_data_reduction
;
SAINT (Bruker, 2009)
;
_computing_structure_solution
;
SHELXS97 (Sheldrick, 2008)
;
_computing_structure_refinement
;
SHELXL97 (Sheldrick, 2008)
;
_computing_molecular_graphics
;
ORTEP-3 for Windows (Farrugia, 2012) and Mercury (Macrae <i>et al.</i>,
2008)
;
_computing_publication_material
;
<i>CHEMDRAW Ultra</i> (Cambridge Soft, 2014)
;
loop_
    _atom_site_type_symbol
    _atom_site_label
    _atom_site_fract_x
    _atom_site_fract_y
    _atom_site_fract_z
    _atom_site_U_iso_or_equiv
    _atom_site_adp_type
    _atom_site_calc_flag
    _atom_site_refinement_flags
    _atom_site_occupancy
    _atom_site_symmetry_multiplicity
    _atom_site_disorder_assembly
    _atom_site_disorder_group
    N N1 0.95971(8) 0.23656(4) 0.20204(8) 0.01244(12) Uani d . 1 1 . .
    H H1 0.946(2) 0.2147(12) 0.087(3) 0.080 Uiso d . 1 1 . .
    N N3 0.79681(9) -0.00660(5) 0.33122(9) 0.01989(14) Uani d . 1 1 . .
    N N4 0.97866(9) 0.20303(5) 0.83076(8) 0.01915(14) Uani d . 1 1 . .
    N N5 1.08587(9) 0.39994(5) 0.14988(8) 0.01601(13) Uani d . 1 1 . .
    N N6 1.15492(9) 0.48197(5) 0.22731(9) 0.01800(14) Uani d . 1 1 . .
    N N7 1.21954(11) 0.55869(5) 0.27860(11) 0.02869(17) Uani d . 1 1 . .
    N N2 1.05744(8) 0.33629(4) 0.44841(8) 0.01346(13) Uani d . 1 1 . .
    C C1 0.92901(9) 0.17977(5) 0.34810(8) 0.01148(13) Uani d . 1 1 . .
    C C2 0.98919(9) 0.24295(5) 0.49778(8) 0.01203(13) Uani d . 1 1 . .
    C C3 1.03672(9) 0.32810(5) 0.27026(9) 0.01232(13) Uani d . 1 1 . .
    C C4 0.85397(9) 0.07743(5) 0.33564(9) 0.01397(13) Uani d . 1 1 . .
    C C5 0.98406(9) 0.22016(5) 0.68201(9) 0.01401(14) Uani d . 1 1 . .
loop_
    _atom_site_aniso_label
    _atom_site_aniso_U_11
    _atom_site_aniso_U_22
    _atom_site_aniso_U_33
    _atom_site_aniso_U_12
    _atom_site_aniso_U_13
    _atom_site_aniso_U_23
    N1 0.0156(3) 0.0141(3) 0.0079(2) 0.00008(18) 0.00303(19) 0.00052(17)
    N3 0.0220(3) 0.0172(3) 0.0203(3) -0.0027(2) 0.0043(2) -0.0015(2)
    N4 0.0240(3) 0.0226(3) 0.0118(3) -0.0040(2) 0.0057(2) -0.0011(2)
    N5 0.0204(3) 0.0149(3) 0.0138(3) -0.00141(19) 0.0059(2) 0.00269(19)
    N6 0.0200(3) 0.0162(3) 0.0196(3) -0.0002(2) 0.0082(2) 0.0035(2)
    N7 0.0357(4) 0.0186(3) 0.0346(4) -0.0069(3) 0.0137(3) -0.0007(3)
    N2 0.0162(3) 0.0143(3) 0.0104(2) -0.00187(18) 0.00392(19) -0.00013(18)
    C1 0.0136(3) 0.0123(3) 0.0088(3) -0.0004(2) 0.0029(2) 0.00006(19)
    C2 0.0140(3) 0.0136(3) 0.0088(3) -0.0007(2) 0.0033(2) -0.00039(19)
    C3 0.0132(3) 0.0136(3) 0.0107(3) 0.0005(2) 0.0036(2) 0.0010(2)
    C4 0.0154(3) 0.0159(3) 0.0105(3) 0.0004(2) 0.0027(2) -0.0001(2)
    C5 0.0160(3) 0.0154(3) 0.0110(3) -0.0025(2) 0.0038(2) -0.0021(2)
_geom_special_details
;
All e.s.d.'s (except the e.s.d. in the dihedral angle between two l.s. planes)
are estimated using the full covariance matrix. The cell e.s.d.'s are taken
into account individually in the estimation of e.s.d.'s in distances, angles
and torsion angles; correlations between e.s.d.'s in cell parameters are only
used when they are defined by crystal symmetry. An approximate (isotropic)
treatment of cell e.s.d.'s is used for estimating e.s.d.'s involving l.s.
planes.
;
loop_
    _geom_bond_atom_site_label_1
    _geom_bond_atom_site_label_2
    _geom_bond_site_symmetry_2
    _geom_bond_distance
    _geom_bond_publ_flag
    N1 C3 . 1.3545(8) ?
    N1 C1 . 1.3752(8) ?
    N1 H1 . 0.893(19) ?
    N3 C4 . 1.1530(8) ?
    N4 C5 . 1.1489(9) ?
    N5 N6 . 1.2549(8) ?
    N5 C3 . 1.3907(8) ?
    N6 N7 . 1.1232(9) ?
    N2 C3 . 1.3202(8) ?
    N2 C2 . 1.3770(9) ?
    C1 C2 . 1.3808(9) ?
    C1 C4 . 1.4171(9) ?
    C2 C5 . 1.4241(9) ?
loop_
    _geom_angle_atom_site_label_1
    _geom_angle_atom_site_label_2
    _geom_angle_atom_site_label_3
    _geom_angle_site_symmetry_1
    _geom_angle_site_symmetry_3
    _geom_angle
    _geom_angle_publ_flag
    C3 N1 C1 . . 106.32(5) ?
    C3 N1 H1 . . 126.2(11) ?
    C1 N1 H1 . . 127.1(10) ?
    N6 N5 C3 . . 112.74(6) ?
    N7 N6 N5 . . 172.47(8) ?
    C3 N2 C2 . . 103.55(5) ?
    N1 C1 C2 . . 105.25(6) ?
    N1 C1 C4 . . 124.29(6) ?
    C2 C1 C4 . . 130.45(6) ?
    N2 C2 C1 . . 111.15(6) ?
    N2 C2 C5 . . 121.75(6) ?
    C1 C2 C5 . . 127.10(6) ?
    N2 C3 N1 . . 113.73(6) ?
    N2 C3 N5 . . 128.17(6) ?
    N1 C3 N5 . . 118.09(6) ?
    N3 C4 C1 . . 177.65(7) ?
    N4 C5 C2 . . 179.07(8) ?
loop_
    _geom_torsion_atom_site_label_1
    _geom_torsion_atom_site_label_2
    _geom_torsion_atom_site_label_3
    _geom_torsion_atom_site_label_4
    _geom_torsion_site_symmetry_1
    _geom_torsion_site_symmetry_2
    _geom_torsion_site_symmetry_3
    _geom_torsion_site_symmetry_4
    _geom_torsion
    _geom_torsion_publ_flag
    C3 N1 C1 C2 . . . . 0.65(7) no
    C3 N1 C1 C4 . . . . -178.28(6) no
    C1 N1 C3 N2 . . . . -0.56(8) no
    C1 N1 C3 N5 . . . . 178.61(6) no
    C3 N2 C2 C1 . . . . 0.24(8) no
    C3 N2 C2 C5 . . . . -179.26(6) no
    C2 N2 C3 N1 . . . . 0.20(8) no
    C2 N2 C3 N5 . . . . -178.86(7) no
    N6 N5 C3 N1 . . . . 179.67(6) no
    N6 N5 C3 N2 . . . . -1.31(11) no
    N1 C1 C2 N2 . . . . -0.56(8) no
    N1 C1 C2 C5 . . . . 178.90(7) no
    C4 C1 C2 N2 . . . . 178.28(7) no
    C4 C1 C2 C5 . . . . -2.26(12) no
loop_
    _geom_hbond_atom_site_label_D
    _geom_hbond_atom_site_label_H
    _geom_hbond_atom_site_label_A
    _geom_hbond_site_symmetry_A
    _geom_hbond_distance_DH
    _geom_hbond_distance_HA
    _geom_hbond_distance_DA
    _geom_hbond_angle_DHA
    _geom_hbond_publ_flag
    N1 H1 N4 1_554 0.89(2) 2.00(2) 2.8572(9) 160.9(14) yes
_iucr_refine_instructions_details
;
TITL dq0074 in P2(1)/n
CELL 0.71073   7.3217  12.8128   7.5202  90.000 102.215  90.000
ZERR    4.00   0.0006   0.0011   0.0006   0.000   0.002   0.000
LATT 1
SYMM 0.5-X, 0.5+Y, 0.5-Z
SFAC C  H  N
UNIT 20 4 28
L.S. 8
ACTA 50
OMIT 2 1 11
SIZE 0.36 0.24 0.10
BOND $H
FMAP 2
PLAN 7
WGHT    0.056200
FVAR       0.24829
N1    3    0.959713    0.236556    0.202042    11.00000    0.01561    0.01411 =
         0.00785    0.00052    0.00303    0.00008
H1    2    0.946251    0.214664    0.087279    11.00000   10.08000
N3    3    0.796810   -0.006599    0.331215    11.00000    0.02205    0.01725 =
         0.02030   -0.00151    0.00431   -0.00267
N4    3    0.978661    0.203031    0.830762    11.00000    0.02395    0.02261 =
         0.01176   -0.00108    0.00572   -0.00405
N5    3    1.085868    0.399938    0.149885    11.00000    0.02041    0.01487 =
         0.01376    0.00269    0.00588   -0.00141
N6    3    1.154925    0.481968    0.227312    11.00000    0.01998    0.01622 =
         0.01957    0.00353    0.00821   -0.00020
N7    3    1.219536    0.558689    0.278602    11.00000    0.03569    0.01857 =
         0.03458   -0.00071    0.01366   -0.00689
N2    3    1.057442    0.336289    0.448413    11.00000    0.01618    0.01429 =
         0.01040   -0.00013    0.00392   -0.00187
C1    1    0.929005    0.179766    0.348105    11.00000    0.01362    0.01228 =
         0.00879    0.00006    0.00290   -0.00035
C2    1    0.989191    0.242953    0.497784    11.00000    0.01400    0.01363 =
         0.00882   -0.00039    0.00327   -0.00068
C3    1    1.036716    0.328104    0.270265    11.00000    0.01316    0.01358 =
         0.01068    0.00104    0.00360    0.00048
C4    1    0.853967    0.077427    0.335635    11.00000    0.01541    0.01594 =
         0.01054   -0.00006    0.00270    0.00039
C5    1    0.984064    0.220161    0.682009    11.00000    0.01605    0.01544 =
         0.01097   -0.00212    0.00379   -0.00252
HKLF 4
REM  dq0074 in P2(1)/n
REM R1 =  0.0360 for   2535 Fo > 4sig(Fo)  and  0.0440 for all   2943 data
REM    112 parameters refined using      0 restraints
END
WGHT      0.0568      0.1602
REM Highest difference peak  0.508,  deepest hole -0.249,  1-sigma level  0.054
Q1    1   0.9576  0.2109  0.4252  11.00000  0.05    0.51
Q2    1   1.0535  0.3321  0.3594  11.00000  0.05    0.43
Q3    1   0.8854  0.1378  0.3339  11.00000  0.05    0.39
Q4    1   1.0096  0.2802  0.2251  11.00000  0.05    0.37
Q5    1   1.0778  0.3613  0.2099  11.00000  0.05    0.34
Q6    1   1.0275  0.2839  0.4764  11.00000  0.05    0.33
Q7    1   0.9801  0.2364  0.5833  11.00000  0.05    0.32
;
