# Supplementary material for: Crystal structure of 2-azido-1H-imidazole-4,5-di­carbonitrile
Source: Acta Crystallogr E Crystallogr Commun. 2015 Aug 6;71(Pt 9):o633. doi: 10.1107/S2056989015013444 (PMC4555391; doi:10.1107/S2056989015013444)
Supplement: Supplementary file 2 [file e-71-0o633-Isup2.hkl]

# 
# h,k,l, Fc-squared, Fo-squared, sigma(Fo-squared) and status flag 
# 
data_I
_shelx_title ' dq0074 in P2(1)/n' 
_shelx_refln_list_code          4 
_shelx_F_calc_maximum      123.97 
_exptl_crystal_F_000       320.00 
_reflns_d_resolution_high  0.6182 
 
loop_ 
 _symmetry_equiv_pos_as_xyz 
 'x, y, z' 
 '-x+1/2, y+1/2, -z+1/2' 
 '-x, -y, -z' 
 'x-1/2, -y-1/2, z-1/2' 
 
_cell_length_a     7.3217 
_cell_length_b    12.8128 
_cell_length_c     7.5202 
_cell_angle_alpha  90.000 
_cell_angle_beta  102.215 
_cell_angle_gamma  90.000 
 
_shelx_F_squared_multiplier     1.000 
 
loop_ 
 _refln_index_h 
 _refln_index_k 
 _refln_index_l 
 _refln_F_squared_calc 
 _refln_F_squared_meas 
 _refln_F_squared_sigma 
 _refln_observed_status 
   2   0   0     6322.75     6593.16    116.06 o 
   4   0   0      866.46      916.48     10.99 o 
   6   0   0       95.30      104.33      1.44 o 
   8   0   0       30.13       31.95      1.52 o 
  10   0   0       24.97       25.63      2.51 o 
   1   1   0      272.24      240.54      4.05 o 
   2   1   0      169.87      168.05      1.20 o 
   3   1   0        4.46        2.21      0.16 o 
   4   1   0       25.45       31.56      0.38 o 
   5   1   0       76.34       73.14      1.28 o 
   6   1   0      101.70      105.05      1.01 o 
   7   1   0       19.56       18.62      0.48 o 
   8   1   0       81.63       82.16      1.29 o 
   9   1   0       10.63        9.99      0.78 o 
  10   1   0       52.58       52.63      1.58 o 
  11   1   0        0.58        0.99      1.23 o 
   0   2   0     1545.80     1460.02     31.83 o 
   1   2   0     1127.79     1065.07     11.19 o 
   2   2   0    15369.12    15763.68    118.94 o 
   3   2   0     4028.52     4311.38     37.06 o 
   4   2   0     1487.79     1524.27     12.92 o 
   5   2   0      284.41      303.72      2.84 o 
   6   2   0       12.13       12.17      0.34 o 
   7   2   0      105.38      109.36      1.12 o 
   8   2   0        5.08        4.68      0.51 o 
   9   2   0       16.71       16.73      0.83 o 
  10   2   0        0.22        1.70      1.10 o 
  11   2   0       12.67        9.89      1.32 o 
   1   3   0      173.29      164.31      1.34 o 
   2   3   0      513.34      538.11      4.90 o 
   3   3   0       12.57       19.07      0.28 o 
   4   3   0     1345.78     1402.66     11.89 o 
   5   3   0        7.46        7.81      0.24 o 
   6   3   0      207.08      222.56      2.01 o 
   7   3   0      148.55      146.75      1.43 o 
   8   3   0       45.30       45.05      1.23 o 
   9   3   0        4.48        3.33      0.87 o 
  10   3   0        4.40        3.81      0.95 o 
  11   3   0       12.30        9.24      1.52 o 
   0   4   0     2883.07     2895.09     34.63 o 
   1   4   0      352.52      366.15      3.11 o 
   2   4   0       13.97       15.99      0.44 o 
   3   4   0      156.71      180.43      1.83 o 
   4   4   0      623.67      651.40      5.58 o 
   5   4   0     1530.36     1578.35     13.38 o 
   6   4   0      494.60      499.95      4.34 o 
   7   4   0      211.78      220.56      2.17 o 
   8   4   0       38.87       38.60      0.94 o 
   9   4   0        7.05        7.29      0.79 o 
  10   4   0       11.40        8.80      0.99 o 
  11   4   0       22.07       21.09      2.43 o 
   1   5   0     1519.25     1616.08     27.36 o 
   2   5   0      445.78      488.86      7.03 o 
   3   5   0      563.09      609.66      6.00 o 
   4   5   0      352.85      362.66      3.62 o 
   5   5   0      101.60       98.91      1.12 o 
   6   5   0      402.54      410.23      3.59 o 
   7   5   0      143.51      149.76      1.78 o 
   8   5   0      126.66      128.94      1.77 o 
   9   5   0       78.26       82.43      1.94 o 
  10   5   0      103.08      102.41      3.57 o 
  11   5   0       50.80       48.66      3.89 o 
   0   6   0       13.66        9.90      0.22 o 
   1   6   0        3.99        3.52      0.15 o 
   2   6   0       48.28       50.95      0.78 o 
   3   6   0      365.51      379.77      3.77 o 
   4   6   0        8.92        9.87      0.36 o 
   5   6   0        8.83       11.74      0.40 o 
   6   6   0       33.22       33.04      0.59 o 
   7   6   0      167.01      173.20      1.93 o 
   8   6   0      178.88      174.13      2.51 o 
   9   6   0      107.76      107.99      2.00 o 
  10   6   0       19.71       21.35      1.51 o 
  11   6   0        2.49       -0.65      2.43 o 
   1   7   0     1781.82     1840.97     17.97 o 
   2   7   0       68.14       59.87      0.88 o 
   3   7   0      551.26      565.79      5.18 o 
   4   7   0        0.91        2.41      0.22 o 
   5   7   0        9.39       11.47      0.39 o 
   6   7   0       98.12       95.43      1.08 o 
   7   7   0      308.83      301.39      3.15 o 
   8   7   0      333.43      343.74      4.46 o 
   9   7   0       40.44       43.24      1.62 o 
  10   7   0       58.00       53.48      2.16 o 
   0   8   0       22.66       22.95      0.39 o 
   1   8   0       32.33       33.81      0.51 o 
   2   8   0        6.48        7.77      0.22 o 
   3   8   0        1.73        3.48      0.19 o 
   4   8   0        0.36       -0.12      0.22 o 
   5   8   0       10.01       13.99      0.45 o 
   6   8   0       62.59       58.79      0.81 o 
   7   8   0        0.57        0.68      0.41 o 
   8   8   0        5.13        5.05      0.66 o 
   9   8   0        7.26        6.43      1.12 o 
  10   8   0       25.77       22.83      1.95 o 
   1   9   0      604.41      652.80      9.15 o 
   2   9   0      166.41      153.48      1.77 o 
   3   9   0      383.91      414.99      4.15 o 
   4   9   0      153.69      132.74      1.44 o 
   5   9   0      607.74      577.60      6.31 o 
   6   9   0       16.00       13.26      0.47 o 
   7   9   0        6.80        9.24      0.49 o 
   8   9   0        6.90        6.72      0.89 o 
   9   9   0        6.00        4.64      1.07 o 
  10   9   0        5.88        6.98      2.43 o 
   0  10   0       42.18       45.87      1.09 o 
   1  10   0        3.80        2.60      0.21 o 
   2  10   0        9.78        4.16      0.36 o 
   3  10   0       82.35       60.40      1.01 o 
   4  10   0       91.74       78.26      1.08 o 
   5  10   0       13.68       12.60      0.70 o 
   6  10   0        0.02        0.15      0.41 o 
   7  10   0        2.11        1.09      0.70 o 
   8  10   0        0.91        1.37      0.93 o 
   9  10   0       20.62       19.75      1.30 o 
   1  11   0      248.26      266.15      2.99 o 
   2  11   0      161.23      134.88      1.62 o 
   3  11   0      360.47      348.79      3.90 o 
   4  11   0      199.55      208.83      3.27 o 
   5  11   0        1.49        2.06      0.38 o 
   6  11   0       27.02       26.85      1.03 o 
   7  11   0       35.52       32.72      1.09 o 
   8  11   0        3.16        0.45      1.33 o 
   9  11   0        2.14        2.54      1.28 o 
   0  12   0      667.31      590.19     10.27 o 
   1  12   0       85.10       72.03      1.01 o 
   2  12   0       47.07       37.75      0.81 o 
   3  12   0        8.90        7.78      0.45 o 
   4  12   0        6.22        6.12      0.43 o 
   5  12   0        0.81        1.16      0.40 o 
   6  12   0        1.29        0.65      0.59 o 
   7  12   0       36.79       37.15      1.19 o 
   8  12   0       55.62       53.58      3.28 o 
   9  12   0       33.13       30.39      2.66 o 
   1  13   0       39.14       38.30      0.89 o 
   2  13   0      192.01      194.88      2.30 o 
   3  13   0        8.56        9.10      0.50 o 
   4  13   0        1.04        0.29      0.40 o 
   5  13   0       37.83       36.63      0.95 o 
   6  13   0       48.77       49.62      1.31 o 
   7  13   0       25.12       25.32      1.40 o 
   8  13   0        5.58        3.06      1.46 o 
   9  13   0        9.19        7.79      3.08 o 
   0  14   0       14.96       12.81      0.85 o 
   1  14   0      148.50      145.67      2.10 o 
   2  14   0      203.33      194.96      2.67 o 
   3  14   0      117.16      122.27      1.87 o 
   4  14   0        0.44        0.47      0.51 o 
   5  14   0       45.54       47.16      1.49 o 
   6  14   0       78.58       77.55      1.92 o 
   7  14   0       37.62       40.25      1.73 o 
   8  14   0       20.31       19.91      1.83 o 
   1  15   0       57.44       61.99      1.25 o 
   2  15   0       34.35       34.34      1.03 o 
   3  15   0        6.12        7.13      0.62 o 
   4  15   0        1.01        0.23      0.60 o 
   5  15   0       10.73       13.18      0.98 o 
   6  15   0       16.94       20.54      1.43 o 
   7  15   0        7.35        4.94      1.39 o 
   0  16   0        6.47        5.49      0.81 o 
   1  16   0        0.02        0.45      0.58 o 
   2  16   0       49.58       53.15      1.29 o 
   3  16   0       96.26       96.72      1.76 o 
   4  16   0       15.87       17.04      0.79 o 
   5  16   0      238.39      259.15      4.27 o 
   6  16   0        0.60       -1.56      1.56 o 
   7  16   0       26.17       28.22      3.08 o 
   1  17   0       13.32       15.41      0.75 o 
   2  17   0       37.19       39.90      1.25 o 
   3  17   0        0.27        1.35      0.70 o 
   4  17   0      105.93      114.78      2.54 o 
   5  17   0        3.08        2.82      1.19 o 
   6  17   0        3.72        4.18      1.92 o 
   0  18   0       62.35       57.54      3.57 o 
   1  18   0        2.21        3.08      0.78 o 
   2  18   0        1.67        2.52      0.81 o 
   3  18   0       26.24       31.81      1.19 o 
   4  18   0       32.56       40.42      1.96 o 
   5  18   0        0.00       -1.23      1.82 o 
   1  19   0      101.43      106.29      2.83 o 
   2  19   0        4.36        6.16      1.00 o 
   3  19   0       10.10       11.86      1.17 o 
   0  20   0        7.43        7.30      1.95 o 
   1  20   0        7.61        8.58      1.32 o 
   2  20   0        8.16        9.89      1.95 o 
 -11   0   1       18.84       16.63      1.83 o 
  -9   0   1       55.66       53.68      1.99 o 
  -7   0   1       22.74       21.55      0.68 o 
  -5   0   1        7.48        6.70      0.26 o 
  -3   0   1        8.93        9.18      0.30 o 
  -1   0   1      456.76      444.79     28.52 o 
   1   0   1     2973.56     2958.53     28.87 o 
   3   0   1      176.84      189.77      2.07 o 
   5   0   1      321.80      348.79      4.30 o 
   7   0   1        8.07       10.77      0.94 o 
   9   0   1       32.40       32.51      1.83 o 
 -11   1   1       44.07       41.28      1.78 o 
 -10   1   1        1.02        1.54      0.81 o 
  -9   1   1      120.89      119.98      3.76 o 
  -8   1   1        0.00       -0.22      0.38 o 
  -7   1   1       38.53       36.24      0.60 o 
  -6   1   1       82.90       84.06      0.86 o 
  -5   1   1      104.29      103.91      0.98 o 
  -4   1   1      590.60      597.72      4.55 o 
  -3   1   1        2.59        2.11      0.07 o 
  -2   1   1     3525.91     3551.90     26.86 o 
  -1   1   1     1121.85     1035.45     16.66 o 
   0   1   1      527.56      486.55      4.77 o 
   1   1   1     1632.10     1529.51     22.23 o 
   2   1   1     5531.84     5784.70     60.89 o 
   3   1   1       18.64       18.38      0.28 o 
   4   1   1       14.23       13.81      0.35 o 
   5   1   1      475.01      496.88      4.59 o 
   6   1   1       34.23       33.89      0.50 o 
   7   1   1      189.56      193.84      2.32 o 
   8   1   1        0.04       -0.07      0.46 o 
   9   1   1      135.01      138.09      2.28 o 
  10   1   1        7.55        7.60      1.04 o 
 -11   2   1       18.43       14.72      1.55 o 
 -10   2   1        0.44        1.36      1.05 o 
  -9   2   1        6.38        5.94      0.63 o 
  -8   2   1       16.53       15.76      0.52 o 
  -7   2   1        6.93        5.90      0.30 o 
  -6   2   1       32.88       33.36      0.47 o 
  -5   2   1       20.17       17.66      0.37 o 
  -4   2   1      219.78      241.87      1.88 o 
  -3   2   1      760.16      780.78      5.92 o 
  -2   2   1     2587.36     2647.18     46.65 o 
  -1   2   1     1451.46     1322.82     16.13 o 
   0   2   1      407.34      404.79      2.81 o 
   1   2   1       85.31      111.17      0.90 o 
   2   2   1      738.32      722.42      7.09 o 
   3   2   1      119.47      142.15      1.34 o 
   4   2   1        0.01        0.75      0.20 o 
   5   2   1        0.27        0.23      0.18 o 
   6   2   1        3.42        3.33      0.23 o 
   7   2   1       47.95       48.86      0.80 o 
   8   2   1       18.41       19.73      0.90 o 
   9   2   1       13.45       12.81      0.84 o 
  10   2   1        8.87        8.65      1.19 o 
 -11   3   1       45.40       44.03      2.09 o 
 -10   3   1        0.75        1.12      0.88 o 
  -9   3   1        5.45        4.91      0.64 o 
  -8   3   1        7.94        9.21      0.47 o 
  -7   3   1      236.21      235.29      2.15 o 
  -6   3   1        0.00        0.74      0.35 o 
  -5   3   1       23.45       20.52      0.38 o 
  -4   3   1     1018.12     1037.22      8.80 o 
  -3   3   1      127.32      132.40      1.26 o 
  -2   3   1      143.12      135.83      1.92 o 
  -1   3   1       44.47       48.66      0.94 o 
   0   3   1      726.70      709.07      5.67 o 
   1   3   1     1322.74     1241.84     23.39 o 
   2   3   1        5.77        4.37      0.18 o 
   3   3   1       34.51       32.65      0.36 o 
   4   3   1     1462.33     1473.51     12.48 o 
   5   3   1       53.93       53.54      0.65 o 
   6   3   1       21.78       23.74      0.45 o 
   7   3   1       91.09       91.42      1.13 o 
   8   3   1       19.42       19.97      0.64 o 
   9   3   1        0.40        0.43      0.73 o 
  10   3   1       40.34       43.25      1.73 o 
 -11   4   1       84.58       78.25      3.27 o 
 -10   4   1       30.14       33.95      2.09 o 
  -9   4   1        4.43        5.39      0.75 o 
  -8   4   1       16.42       17.96      0.72 o 
  -7   4   1       20.68       21.50      0.52 o 
  -6   4   1      405.11      422.60      3.68 o 
  -5   4   1      708.66      746.63      6.39 o 
  -4   4   1     1427.09     1408.58     12.76 o 
  -3   4   1       76.45       86.77      0.87 o 
  -2   4   1      439.37      444.27      4.05 o 
  -1   4   1      139.78      166.65      1.81 o 
   0   4   1     1272.76     1256.61     15.33 o 
   1   4   1        1.67        2.49      0.07 o 
   2   4   1       56.75       59.84      0.61 o 
   3   4   1       17.68       17.83      0.26 o 
   4   4   1       59.19       53.56      0.57 o 
   5   4   1       79.48       76.49      0.80 o 
   6   4   1       15.25       17.88      0.70 o 
   7   4   1        0.92        0.49      0.33 o 
   8   4   1      122.22      123.66      1.59 o 
   9   4   1      185.12      191.00      2.87 o 
  10   4   1        4.20        6.07      1.05 o 
 -11   5   1        2.92        4.87      2.11 o 
 -10   5   1        0.00        0.36      1.04 o 
  -9   5   1       70.08       72.37      1.50 o 
  -8   5   1        1.05        1.21      0.51 o 
  -7   5   1       32.45       32.22      0.67 o 
  -6   5   1      105.74      110.43      1.18 o 
  -5   5   1      122.10      122.05      1.24 o 
  -4   5   1        6.21        6.26      0.20 o 
  -3   5   1      273.24      299.81      2.98 o 
  -2   5   1       47.83       46.21      0.95 o 
  -1   5   1      276.86      296.39      3.23 o 
   0   5   1      100.88      103.42      1.17 o 
   1   5   1        0.56       -0.08      0.09 o 
   2   5   1      416.88      408.14      4.03 o 
   3   5   1        7.03        9.28      0.26 o 
   4   5   1      122.66      122.15      1.22 o 
   5   5   1        6.14        6.19      0.25 o 
   6   5   1       17.24       16.95      0.47 o 
   7   5   1      179.58      181.07      1.87 o 
   8   5   1        0.33       -0.42      0.42 o 
   9   5   1        0.69       -0.09      0.80 o 
  10   5   1       34.10       28.89      1.40 o 
 -11   6   1        0.61        2.11      2.27 o 
 -10   6   1        0.04        0.68      1.23 o 
  -9   6   1      540.25      555.67      6.97 o 
  -8   6   1       13.67       12.77      0.63 o 
  -7   6   1      881.51      878.19     11.70 o 
  -6   6   1      189.39      188.09      1.86 o 
  -5   6   1       21.22       22.21      0.50 o 
  -4   6   1       94.22       96.28      1.15 o 
  -3   6   1      269.65      260.75      2.64 o 
  -2   6   1      229.67      262.45      2.90 o 
  -1   6   1      274.34      280.14      3.08 o 
   0   6   1        8.75        5.76      0.27 o 
   1   6   1       54.93       68.68      0.75 o 
   2   6   1      109.35      108.26      1.15 o 
   3   6   1      216.18      207.76      2.11 o 
   4   6   1        6.30        8.14      0.26 o 
   5   6   1      205.60      203.11      2.13 o 
   6   6   1      308.21      307.46      3.18 o 
   7   6   1       35.75       35.42      0.89 o 
   8   6   1       46.64       45.58      1.00 o 
   9   6   1       60.32       66.30      2.32 o 
  10   6   1        7.38        7.08      2.59 o 
 -10   7   1       17.78       16.94      1.27 o 
  -9   7   1       19.39       20.51      0.97 o 
  -8   7   1       14.82       13.73      0.68 o 
  -7   7   1       31.40       34.64      1.03 o 
  -6   7   1       44.94       41.04      0.65 o 
  -5   7   1       11.31       15.06      0.40 o 
  -4   7   1       11.37        9.73      0.34 o 
  -3   7   1       87.24       91.72      1.00 o 
  -2   7   1       77.78       77.31      0.96 o 
  -1   7   1       30.49       33.97      0.50 o 
   0   7   1       25.08       32.88      0.47 o 
   1   7   1       26.47       24.73      0.37 o 
   2   7   1      156.42      159.66      1.64 o 
   3   7   1       69.78       69.47      0.80 o 
   4   7   1       10.33        9.84      0.36 o 
   5   7   1       49.98       50.52      0.71 o 
   6   7   1       44.28       43.21      1.02 o 
   7   7   1        1.73        1.88      0.49 o 
   8   7   1       28.65       29.40      0.95 o 
   9   7   1       51.10       49.76      2.68 o 
  10   7   1        0.00        0.19      1.25 o 
 -10   8   1      144.44      140.20      3.97 o 
  -9   8   1       89.41       89.99      1.91 o 
  -8   8   1       35.55       36.67      1.11 o 
  -7   8   1      211.04      201.94      2.21 o 
  -6   8   1      164.45      158.28      1.76 o 
  -5   8   1      847.20      800.48      8.69 o 
  -4   8   1       67.10       60.06      0.76 o 
  -3   8   1       22.70       18.28      0.46 o 
  -2   8   1        0.31        0.24      0.19 o 
  -1   8   1       45.38       35.36      0.57 o 
   0   8   1       28.73       23.70      0.44 o 
   1   8   1      106.29       93.46      1.01 o 
   2   8   1      287.96      268.76      6.43 o 
   3   8   1      258.65      233.81      2.38 o 
   4   8   1      483.61      467.62      4.68 o 
   5   8   1       22.06       21.09      0.51 o 
   6   8   1        0.40        0.81      0.37 o 
   7   8   1        3.46        3.00      0.46 o 
   8   8   1        2.78        4.01      0.64 o 
   9   8   1       15.84       14.83      1.16 o 
  10   8   1       23.73       18.17      2.43 o 
 -10   9   1        6.18        0.77      1.87 o 
  -9   9   1       12.24       13.27      1.11 o 
  -8   9   1       39.63       38.67      1.67 o 
  -7   9   1       14.63       14.76      0.54 o 
  -6   9   1       73.45       68.25      0.90 o 
  -5   9   1       83.59       75.74      0.91 o 
  -4   9   1       13.31       10.65      0.34 o 
  -3   9   1      138.72      120.31      2.41 o 
  -2   9   1       25.34       31.23      0.60 o 
  -1   9   1      123.17      113.26      5.52 o 
   0   9   1      311.40      307.78      5.71 o 
   1   9   1        2.62        2.48      0.22 o 
   2   9   1       15.65       18.98      0.39 o 
   3   9   1        5.44        4.56      0.24 o 
   4   9   1      167.92      159.94      1.72 o 
   5   9   1       78.06       71.93      0.92 o 
   6   9   1       43.46       39.70      0.83 o 
   7   9   1       47.25       46.52      0.94 o 
   8   9   1       11.34        9.68      0.79 o 
   9   9   1       11.15        9.63      1.64 o 
 -10  10   1       22.46       21.09      3.89 o 
  -9  10   1       24.17       23.97      1.38 o 
  -8  10   1        2.11        1.19      0.83 o 
  -7  10   1       18.02       16.86      0.66 o 
  -6  10   1       11.22       11.25      0.54 o 
  -5  10   1        1.55        1.01      0.36 o 
  -4  10   1      173.59      160.49      1.91 o 
  -3  10   1      668.14      600.62      6.77 o 
  -2  10   1      538.99      512.86      5.60 o 
  -1  10   1       64.16       68.31      0.90 o 
   0  10   1      287.24      258.07      2.91 o 
   1  10   1      398.36      368.41      4.08 o 
   2  10   1        0.19        0.33      0.32 o 
   3  10   1       26.95       20.28      0.44 o 
   4  10   1        3.48        2.04      0.27 o 
   5  10   1        0.00       -0.32      0.32 o 
   6  10   1       72.71       76.74      1.21 o 
   7  10   1        0.55        0.33      0.51 o 
   8  10   1       13.00       12.92      1.02 o 
   9  10   1        7.14        6.17      1.68 o 
  -9  11   1       19.95       18.73      1.55 o 
  -8  11   1       11.13       11.10      1.04 o 
  -7  11   1        5.23        5.22      0.64 o 
  -6  11   1        8.13        8.80      0.63 o 
  -5  11   1      112.64      112.60      1.49 o 
  -4  11   1        2.72        3.70      0.36 o 
  -3  11   1      519.25      507.05      6.24 o 
  -2  11   1       87.58       72.16      1.07 o 
  -1  11   1      180.28      169.34      1.97 o 
   0  11   1       40.06       33.32      0.61 o 
   1  11   1      197.15      184.40      2.14 o 
   2  11   1      384.72      348.24      3.51 o 
   3  11   1       80.29       66.77      1.02 o 
   4  11   1       94.95       85.05      1.21 o 
   5  11   1        2.42        2.33      0.43 o 
   6  11   1       65.55       64.21      1.38 o 
   7  11   1        9.88       10.53      0.72 o 
   8  11   1       23.48       20.08      1.25 o 
   9  11   1        0.76        2.10      1.87 o 
  -9  12   1        0.05        1.20      1.30 o 
  -8  12   1        6.30        6.22      1.07 o 
  -7  12   1        1.78        1.98      0.75 o 
  -6  12   1        9.58       11.19      0.79 o 
  -5  12   1       20.18       17.75      0.61 o 
  -4  12   1        0.84        0.79      0.35 o 
  -3  12   1        2.87        1.94      0.35 o 
  -2  12   1       87.36       88.46      2.01 o 
  -1  12   1      487.00      455.97      5.02 o 
   0  12   1      477.82      457.94      5.05 o 
   1  12   1       29.54       32.43      0.93 o 
   2  12   1        1.58        2.24      0.26 o 
   3  12   1       36.55       40.09      0.92 o 
   4  12   1        2.05        2.68      0.40 o 
   5  12   1       12.18       16.00      0.91 o 
   6  12   1        7.33        7.23      0.65 o 
   7  12   1        3.78        2.55      0.73 o 
   8  12   1        0.15       -0.17      1.23 o 
   9  12   1        7.46        7.14      2.76 o 
  -9  13   1        6.76        4.54      2.60 o 
  -8  13   1      105.07      107.58      2.61 o 
  -7  13   1        0.11        1.13      1.24 o 
  -6  13   1      148.79      152.22      1.91 o 
  -5  13   1       13.63       13.22      0.63 o 
  -4  13   1        0.51        0.25      0.40 o 
  -3  13   1        6.90        6.56      0.40 o 
  -2  13   1       21.68       19.26      0.62 o 
  -1  13   1      639.13      615.07      6.75 o 
   0  13   1        4.76        4.61      0.47 o 
   1  13   1      616.34      581.26      7.18 o 
   2  13   1       90.71       93.15      1.47 o 
   3  13   1      104.20      101.59      1.59 o 
   4  13   1       43.01       41.09      1.02 o 
   5  13   1        4.69        4.00      0.70 o 
   6  13   1       10.73        9.25      0.79 o 
   7  13   1        7.27        9.34      0.89 o 
   8  13   1        1.34        1.94      2.68 o 
  -8  14   1        1.00        1.27      3.00 o 
  -7  14   1        2.02        3.45      1.07 o 
  -6  14   1        2.40        2.79      0.66 o 
  -5  14   1       29.49       27.14      1.20 o 
  -4  14   1        8.99       10.09      0.52 o 
  -3  14   1       63.01       59.49      1.07 o 
  -2  14   1       25.52       24.79      0.91 o 
  -1  14   1        1.18        2.81      0.48 o 
   0  14   1      111.34      117.20      1.78 o 
   1  14   1       47.21       50.97      1.11 o 
   2  14   1       66.60       63.40      1.20 o 
   3  14   1       42.06       45.76      1.08 o 
   4  14   1       22.44       20.80      0.89 o 
   5  14   1       15.00       13.08      0.88 o 
   6  14   1       19.32       20.37      1.12 o 
   7  14   1        1.58        1.25      1.04 o 
   8  14   1       28.03       22.39      2.43 o 
  -8  15   1       81.02       83.21      5.19 o 
  -7  15   1       28.05       36.49      2.49 o 
  -6  15   1       39.09       44.46      1.59 o 
  -5  15   1        6.66        9.33      0.73 o 
  -4  15   1      315.04      322.68      4.24 o 
  -3  15   1      120.29      113.69      1.85 o 
  -2  15   1       63.20       62.97      1.47 o 
  -1  15   1       25.56       20.91      0.85 o 
   0  15   1        0.15       -0.37      0.52 o 
   1  15   1       59.13       55.70      1.21 o 
   2  15   1        3.73        4.77      0.68 o 
   3  15   1      186.06      183.58      3.09 o 
   4  15   1      192.19      201.84      3.37 o 
   5  15   1       50.17       50.04      1.72 o 
   6  15   1        9.58       11.20      1.34 o 
   7  15   1       11.08       14.19      1.27 o 
  -7  16   1        4.70        0.81      2.60 o 
  -6  16   1       13.08       14.97      1.43 o 
  -5  16   1       20.88       20.36      0.98 o 
  -4  16   1        0.13        0.76      0.68 o 
  -3  16   1       44.45       42.05      1.26 o 
  -2  16   1        8.40       11.79      0.70 o 
  -1  16   1       35.12       36.21      1.43 o 
   0  16   1       36.79       38.44      1.13 o 
   1  16   1        1.71        1.41      0.61 o 
   2  16   1        0.11       -0.15      0.61 o 
   3  16   1       89.21       87.39      1.65 o 
   4  16   1       46.38       50.01      1.72 o 
   5  16   1        9.35       13.20      2.00 o 
   6  16   1       37.09       36.45      1.89 o 
   7  16   1       11.08        8.11      3.41 o 
  -6  17   1      177.50      180.84      4.41 o 
  -5  17   1        0.02        0.46      1.12 o 
  -4  17   1       76.14       81.88      1.77 o 
  -3  17   1       31.08       41.58      1.34 o 
  -2  17   1       63.09       61.81      1.55 o 
  -1  17   1        0.05        0.54      0.67 o 
   0  17   1        7.19        6.80      0.71 o 
   1  17   1        5.40        5.39      0.73 o 
   2  17   1        8.46        8.41      0.74 o 
   3  17   1        0.53        1.37      0.77 o 
   4  17   1        6.76        6.23      1.55 o 
   5  17   1        5.55        1.05      1.23 o 
   6  17   1       97.72      102.48      3.72 o 
  -5  18   1       12.09       11.29      1.82 o 
  -4  18   1        4.81        6.97      0.99 o 
  -3  18   1        4.14        4.57      0.90 o 
  -2  18   1       31.68       33.81      1.34 o 
  -1  18   1        0.15        0.65      0.76 o 
   0  18   1       62.24       57.92      1.56 o 
   1  18   1       25.51       26.72      1.17 o 
   2  18   1      112.02      110.38      2.04 o 
   3  18   1       20.32       20.00      1.30 o 
   4  18   1       19.55       19.31      1.47 o 
   5  18   1       22.96       13.19      2.40 o 
  -4  19   1       20.63       13.22      3.24 o 
  -3  19   1       10.60       14.55      1.16 o 
  -2  19   1       54.83       60.33      1.81 o 
  -1  19   1       19.58       23.43      1.12 o 
   0  19   1       25.57       29.16      1.29 o 
   1  19   1        5.11        4.32      0.89 o 
   2  19   1        0.04        0.06      0.98 o 
   3  19   1        0.20        1.81      1.29 o 
  -3  20   1        9.18        6.00      1.95 o 
  -2  20   1       37.89       25.79      2.27 o 
  -1  20   1       24.27       21.94      1.55 o 
   0  20   1      107.80      114.85      4.38 o 
   1  20   1        5.40        4.22      1.78 o 
 -10   0   2        0.06       -0.07      3.49 o 
  -8   0   2       16.61       20.87      1.21 o 
  -6   0   2      219.31      231.87      4.19 o 
  -4   0   2      213.77      218.14      3.12 o 
  -2   0   2     2122.30     2329.59     46.95 o 
   0   0   2     9193.36     9207.80    109.94 o 
   2   0   2      690.56      705.37      8.48 o 
   4   0   2        5.08        6.91      0.30 o 
   6   0   2        0.10       -0.05      0.36 o 
   8   0   2       58.96       59.96      1.54 o 
  10   0   2       95.39       95.48      3.16 o 
 -11   1   2        0.00       -1.00      1.18 o 
 -10   1   2       25.12       25.86      1.13 o 
  -9   1   2        2.65        2.92      0.58 o 
  -8   1   2        4.41        5.03      0.43 o 
  -7   1   2       69.60       68.46      0.94 o 
  -6   1   2       71.92       64.60      1.10 o 
  -5   1   2       21.33       20.88      0.47 o 
  -4   1   2       87.56       80.29      0.96 o 
  -3   1   2      629.54      615.30      6.06 o 
  -2   1   2      610.30      678.75      5.42 o 
  -1   1   2      926.42      875.07      6.62 o 
   0   1   2      133.85      165.97      1.43 o 
   1   1   2      476.07      555.65      4.72 o 
   2   1   2       48.78       49.85      0.53 o 
   3   1   2        2.45        2.86      0.14 o 
   4   1   2      124.97      131.30      1.40 o 
   5   1   2        0.34        0.32      0.19 o 
   6   1   2       72.87       75.37      0.91 o 
   7   1   2       10.74       11.46      0.50 o 
   8   1   2       23.60       22.86      0.79 o 
   9   1   2        1.64        2.27      0.79 o 
  10   1   2        9.55        8.67      1.11 o 
 -11   2   2       12.63       14.30      1.38 o 
 -10   2   2        0.02       -0.94      0.94 o 
  -9   2   2       37.95       37.45      1.22 o 
  -8   2   2        5.76        6.75      0.52 o 
  -7   2   2       11.50       13.16      0.62 o 
  -6   2   2        0.33        0.41      0.26 o 
  -5   2   2      122.75      125.76      2.26 o 
  -4   2   2       31.08       33.33      0.48 o 
  -3   2   2       29.53       26.91      0.30 o 
  -2   2   2     4677.95     4927.85     39.85 o 
  -1   2   2      567.38      575.10      4.16 o 
   0   2   2      715.00      681.46      5.79 o 
   1   2   2      459.61      503.31      4.71 o 
   2   2   2      237.81      250.57      2.51 o 
   3   2   2      563.45      593.73      5.86 o 
   4   2   2      175.66      179.36      1.84 o 
   5   2   2       34.78       39.13      0.57 o 
   6   2   2       74.37       79.26      0.96 o 
   7   2   2       26.49       27.76      0.75 o 
   8   2   2       35.17       36.80      0.93 o 
   9   2   2       19.00       18.09      0.92 o 
  10   2   2       22.83       23.09      1.25 o 
 -11   3   2       22.68       21.93      1.48 o 
 -10   3   2       14.78       14.63      1.08 o 
  -9   3   2       40.02       41.90      1.12 o 
  -8   3   2        0.03       -0.09      0.40 o 
  -7   3   2        4.76        5.27      0.45 o 
  -6   3   2       76.23       78.32      1.00 o 
  -5   3   2       98.27      101.87      0.96 o 
  -4   3   2      232.26      233.08      2.00 o 
  -3   3   2      705.48      731.39      6.80 o 
  -2   3   2        8.13        6.49      0.19 o 
  -1   3   2     1003.38     1017.23      8.60 o 
   0   3   2       34.62       44.66      0.80 o 
   1   3   2      257.18      262.45      3.37 o 
   2   3   2       62.73       57.94      0.65 o 
   3   3   2      386.25      399.85      3.97 o 
   4   3   2      192.55      191.85      2.29 o 
   5   3   2       37.11       39.60      0.68 o 
   6   3   2      171.57      176.66      1.79 o 
   7   3   2       19.14       19.54      0.86 o 
   8   3   2       47.97       51.15      1.06 o 
   9   3   2        4.59        4.75      0.82 o 
  10   3   2       30.45       30.66      1.50 o 
 -11   4   2       96.62       92.00      3.13 o 
 -10   4   2       36.14       36.68      1.48 o 
  -9   4   2       17.99       19.52      1.05 o 
  -8   4   2       25.60       24.09      0.81 o 
  -7   4   2        5.84        5.80      0.38 o 
  -6   4   2        3.23        2.76      0.24 o 
  -5   4   2      347.87      348.92      3.82 o 
  -4   4   2      279.29      291.75      2.94 o 
  -3   4   2        1.75        1.54      0.12 o 
  -2   4   2        0.05       -0.03      0.09 o 
  -1   4   2       42.98       44.10      0.43 o 
   0   4   2      869.61      877.44      7.95 o 
   1   4   2      365.78      376.87      3.23 o 
   2   4   2      101.15      115.05      1.21 o 
   3   4   2      205.65      197.50      2.02 o 
   4   4   2      204.88      210.24      2.38 o 
   5   4   2      173.05      182.09      1.93 o 
   6   4   2       25.85       26.16      0.59 o 
   7   4   2       70.86       70.59      0.97 o 
   8   4   2       40.41       40.87      1.01 o 
   9   4   2        3.67        3.61      0.82 o 
  10   4   2       19.59       17.38      1.30 o 
 -11   5   2        5.00        2.26      1.37 o 
 -10   5   2       62.12       65.87      1.70 o 
  -9   5   2      189.19      192.06      2.75 o 
  -8   5   2       63.75       62.02      1.12 o 
  -7   5   2      102.70      104.95      1.42 o 
  -6   5   2      155.00      154.29      1.55 o 
  -5   5   2      142.93      148.96      1.46 o 
  -4   5   2      140.79      160.05      1.54 o 
  -3   5   2        2.01        1.48      0.16 o 
  -2   5   2      254.49      300.28      2.98 o 
  -1   5   2        0.11        1.25      0.21 o 
   0   5   2     1052.40     1077.23      9.76 o 
   1   5   2      679.14      701.85      6.38 o 
   2   5   2      210.51      245.93      2.29 o 
   3   5   2      544.58      574.01      5.68 o 
   4   5   2       92.07       95.42      1.96 o 
   5   5   2      318.13      322.43      3.30 o 
   6   5   2        5.03        6.31      0.37 o 
   7   5   2       83.53       87.22      1.13 o 
   8   5   2       13.89       15.90      0.66 o 
   9   5   2       34.13       34.45      1.39 o 
  10   5   2       15.25       13.94      1.43 o 
 -10   6   2        4.81        4.68      0.93 o 
  -9   6   2       21.71       23.25      0.96 o 
  -8   6   2       38.49       39.91      1.04 o 
  -7   6   2      108.63      106.37      1.44 o 
  -6   6   2        0.36        0.62      0.27 o 
  -5   6   2        5.38        4.51      0.23 o 
  -4   6   2      104.49      102.13      1.11 o 
  -3   6   2      196.43      181.53      1.71 o 
  -2   6   2        7.61        8.87      0.30 o 
  -1   6   2        0.56        1.39      0.18 o 
   0   6   2        5.24        7.09      0.23 o 
   1   6   2        0.13       -0.13      0.13 o 
   2   6   2        7.88        8.61      0.26 o 
   3   6   2      220.81      222.18      2.08 o 
   4   6   2        3.99        3.03      0.31 o 
   5   6   2        0.05        0.65      0.28 o 
   6   6   2      354.90      356.37      3.41 o 
   7   6   2       44.68       43.96      0.83 o 
   8   6   2        3.48        2.92      0.58 o 
   9   6   2       52.76       55.87      1.88 o 
  10   6   2       20.56       14.99      1.58 o 
 -10   7   2       14.83       15.96      1.28 o 
  -9   7   2       75.17       77.53      1.64 o 
  -8   7   2      264.00      260.09      4.14 o 
  -7   7   2      255.22      257.49      3.02 o 
  -6   7   2      101.81       90.30      1.03 o 
  -5   7   2      108.19      112.76      1.17 o 
  -4   7   2       52.23       55.82      0.67 o 
  -3   7   2       69.72       72.00      1.05 o 
  -2   7   2      719.60      754.83      8.12 o 
  -1   7   2      192.15      192.39      2.16 o 
   0   7   2      819.14      902.30      9.71 o 
   1   7   2      104.60      112.13      1.19 o 
   2   7   2      911.97      905.90      8.90 o 
   3   7   2       20.35       18.54      0.40 o 
   4   7   2        1.96        1.19      0.26 o 
   5   7   2       86.76       82.10      1.14 o 
   6   7   2       77.67       80.79      1.19 o 
   7   7   2       71.32       69.77      1.09 o 
   8   7   2        3.59        2.89      0.63 o 
   9   7   2        1.21        2.32      1.10 o 
  10   7   2        2.25        5.52      2.11 o 
 -10   8   2       11.25       13.22      1.63 o 
  -9   8   2        2.70        3.54      0.95 o 
  -8   8   2        0.46        0.76      0.60 o 
  -7   8   2        6.63        7.33      0.45 o 
  -6   8   2       20.29       17.81      0.56 o 
  -5   8   2       33.69       29.10      0.51 o 
  -4   8   2        0.11        0.55      0.20 o 
  -3   8   2        5.25        3.83      0.28 o 
  -2   8   2       14.24       15.33      0.59 o 
  -1   8   2      182.92      172.20      1.94 o 
   0   8   2       79.69       80.10      0.98 o 
   1   8   2       36.05       33.85      0.62 o 
   2   8   2       65.80       67.39      0.79 o 
   3   8   2       98.55       90.48      1.02 o 
   4   8   2      401.65      384.73      3.88 o 
   5   8   2      180.20      177.04      2.12 o 
   6   8   2        1.11        1.21      0.42 o 
   7   8   2       19.80       22.46      0.78 o 
   8   8   2      123.70      122.37      1.85 o 
   9   8   2        1.68        0.25      1.11 o 
  10   8   2        4.85        4.70      2.60 o 
 -10   9   2       12.16       12.09      2.05 o 
  -9   9   2       29.29       30.55      1.43 o 
  -8   9   2       10.95       10.00      0.85 o 
  -7   9   2        0.09       -0.33      0.54 o 
  -6   9   2       12.64       14.36      0.45 o 
  -5   9   2      592.01      580.43      5.37 o 
  -4   9   2       72.27       55.57      0.79 o 
  -3   9   2      672.52      656.46      7.15 o 
  -2   9   2      155.26      163.45      2.07 o 
  -1   9   2      148.43      160.54      2.07 o 
   0   9   2      333.18      337.60      3.73 o 
   1   9   2        9.01        8.91      0.29 o 
   2   9   2       13.71        8.98      0.34 o 
   3   9   2      157.78      147.57      1.59 o 
   4   9   2       86.42       84.81      1.02 o 
   5   9   2        7.37        5.64      0.42 o 
   6   9   2       64.96       59.56      1.06 o 
   7   9   2        9.96       11.57      0.57 o 
   8   9   2        9.26       11.26      0.82 o 
   9   9   2        5.13        2.13      1.28 o 
 -10  10   2        9.79        5.22      1.37 o 
  -9  10   2        0.04       -0.30      1.65 o 
  -8  10   2       10.79       12.28      0.93 o 
  -7  10   2        4.79        5.13      0.63 o 
  -6  10   2        8.87       11.18      0.48 o 
  -5  10   2        3.98        5.42      0.43 o 
  -4  10   2       37.67       41.22      0.76 o 
  -3  10   2        4.19        3.54      0.31 o 
  -2  10   2       38.28       35.28      0.59 o 
  -1  10   2       19.65       20.34      0.47 o 
   0  10   2      184.23      176.60      2.04 o 
   1  10   2      244.59      230.02      2.61 o 
   2  10   2      673.47      643.58      6.39 o 
   3  10   2        0.19       -0.12      0.25 o 
   4  10   2       56.80       61.03      0.85 o 
   5  10   2        8.21       10.34      0.46 o 
   6  10   2      188.45      188.30      2.32 o 
   7  10   2        6.15        6.70      0.63 o 
   8  10   2        0.06        1.63      1.02 o 
   9  10   2        0.51       -1.83      1.83 o 
  -9  11   2        1.22        1.06      1.19 o 
  -8  11   2       17.59       17.26      1.09 o 
  -7  11   2      123.52      124.44      3.58 o 
  -6  11   2        2.42        2.93      0.45 o 
  -5  11   2       17.63       19.71      0.65 o 
  -4  11   2      198.81      197.75      2.32 o 
  -3  11   2      152.40      149.48      1.66 o 
  -2  11   2      143.44      127.61      1.56 o 
  -1  11   2      164.13      154.15      1.83 o 
   0  11   2      117.73      109.60      1.39 o 
   1  11   2        1.75        1.70      0.27 o 
   2  11   2      157.36      145.24      1.86 o 
   3  11   2       10.50        7.58      0.39 o 
   4  11   2        3.96        2.97      0.36 o 
   5  11   2       27.02       29.86      0.80 o 
   6  11   2        0.14        0.29      0.52 o 
   7  11   2       17.28       17.54      0.83 o 
   8  11   2        0.33        0.34      1.34 o 
   9  11   2       23.49       15.09      2.60 o 
  -9  12   2        6.45        7.30      1.36 o 
  -8  12   2        0.08        1.48      1.05 o 
  -7  12   2        9.22        9.32      0.90 o 
  -6  12   2        5.77        6.98      0.51 o 
  -5  12   2       29.62       27.87      0.76 o 
  -4  12   2        0.13        1.29      0.40 o 
  -3  12   2       95.15      104.62      1.39 o 
  -2  12   2      146.38      133.48      1.90 o 
  -1  12   2      561.78      564.98      6.18 o 
   0  12   2        0.08        0.12      0.30 o 
   1  12   2       45.61       53.68      0.79 o 
   2  12   2        1.36        3.33      0.32 o 
   3  12   2       81.49       88.14      1.22 o 
   4  12   2      192.01      194.68      2.39 o 
   5  12   2       10.50        9.70      0.68 o 
   6  12   2       19.12       18.90      0.84 o 
   7  12   2        2.81        3.94      0.80 o 
   8  12   2       49.18       46.38      2.36 o 
  -9  13   2        1.15        0.06      1.91 o 
  -8  13   2       28.90       27.78      1.40 o 
  -7  13   2        0.37        0.15      1.09 o 
  -6  13   2       40.96       41.51      0.94 o 
  -5  13   2       38.57       37.67      0.84 o 
  -4  13   2       64.54       66.44      1.07 o 
  -3  13   2        3.41        2.79      0.60 o 
  -2  13   2       26.27       23.72      0.67 o 
  -1  13   2        1.67        1.54      0.34 o 
   0  13   2        0.38        0.28      0.32 o 
   1  13   2      124.65      119.37      1.51 o 
   2  13   2       94.17       96.93      1.52 o 
   3  13   2       13.27       15.18      0.65 o 
   4  13   2        1.49        1.04      0.69 o 
   5  13   2       39.15       42.23      2.66 o 
   6  13   2        7.08        7.00      0.93 o 
   7  13   2       17.94       16.67      1.11 o 
   8  13   2       12.99       11.19      2.60 o 
  -8  14   2        0.28        0.53      1.17 o 
  -7  14   2       21.50       25.01      1.61 o 
  -6  14   2       32.84       32.36      0.99 o 
  -5  14   2       75.97       76.62      1.17 o 
  -4  14   2      142.56      139.42      1.82 o 
  -3  14   2       66.18       68.23      1.13 o 
  -2  14   2        0.88        0.64      0.40 o 
  -1  14   2        0.02        1.07      0.49 o 
   0  14   2       37.27       38.72      0.99 o 
   1  14   2      211.58      226.60      3.04 o 
   2  14   2        6.10        6.29      0.56 o 
   3  14   2       64.80       62.22      1.25 o 
   4  14   2       11.27       11.79      1.33 o 
   5  14   2       29.71       31.37      1.37 o 
   6  14   2       43.18       38.87      1.78 o 
   7  14   2        0.34        0.93      1.23 o 
  -7  15   2       16.91       17.82      1.87 o 
  -6  15   2        5.46        7.55      0.88 o 
  -5  15   2        4.39        4.62      0.79 o 
  -4  15   2       13.01       14.44      0.74 o 
  -3  15   2        0.12        0.42      0.57 o 
  -2  15   2       35.96       37.70      1.11 o 
  -1  15   2       26.54       27.91      1.29 o 
   0  15   2       17.72       19.56      0.82 o 
   1  15   2       74.79       76.62      1.43 o 
   2  15   2        0.44        1.09      0.84 o 
   3  15   2        3.27        4.37      0.78 o 
   4  15   2       60.35       60.69      1.72 o 
   5  15   2        8.20        8.12      1.04 o 
   6  15   2        0.80        0.79      1.41 o 
   7  15   2       34.92       31.47      1.83 o 
  -6  16   2       84.31       91.12      2.45 o 
  -5  16   2       10.47       15.34      1.43 o 
  -4  16   2        2.68        4.13      0.74 o 
  -3  16   2        0.72        1.09      0.70 o 
  -2  16   2       60.66       60.98      1.38 o 
  -1  16   2       72.24       82.92      1.58 o 
   0  16   2        2.66        3.71      0.61 o 
   1  16   2        4.58        5.32      0.64 o 
   2  16   2       20.47       19.88      0.94 o 
   3  16   2       26.23       27.11      1.42 o 
   4  16   2        0.05        0.86      0.94 o 
   5  16   2       89.92       89.09      2.44 o 
   6  16   2        0.83        1.24      1.33 o 
  -6  17   2        5.26        7.62      3.08 o 
  -5  17   2       50.06       52.87      2.01 o 
  -4  17   2        1.16        0.37      0.81 o 
  -3  17   2       10.76       11.60      1.26 o 
  -2  17   2        3.25        2.92      0.70 o 
  -1  17   2       35.49       33.44      1.21 o 
   0  17   2       24.05       24.44      0.97 o 
   1  17   2        4.44        5.55      0.70 o 
   2  17   2       41.23       42.91      1.33 o 
   3  17   2       10.03        9.65      1.09 o 
   4  17   2        3.65        3.78      1.18 o 
   5  17   2        7.09        5.44      1.40 o 
  -5  18   2        1.66        0.90      1.82 o 
  -4  18   2       99.57      103.95      2.21 o 
  -3  18   2        5.44        8.21      0.97 o 
  -2  18   2       17.29       20.92      1.01 o 
  -1  18   2        0.26       -0.24      1.12 o 
   0  18   2       24.04       23.33      1.31 o 
   1  18   2       13.47       15.30      0.94 o 
   2  18   2        2.22        4.75      1.11 o 
   3  18   2       47.05       50.17      2.12 o 
   4  18   2       25.63       22.97      2.81 o 
  -4  19   2        3.44        6.03      1.42 o 
  -3  19   2       43.43       42.93      1.68 o 
  -2  19   2        1.90        1.92      1.04 o 
  -1  19   2        5.79        4.50      1.43 o 
   0  19   2        0.66        0.17      0.94 o 
   1  19   2        2.51        0.47      0.99 o 
   2  19   2        4.70        3.64      1.63 o 
  -1  20   2       26.89       30.01      2.43 o 
   0  20   2       26.88       27.41      2.27 o 
 -11   0   3       16.37       19.09      1.91 o 
  -9   0   3       17.30       14.25      0.95 o 
  -7   0   3       61.35       61.81      1.30 o 
  -5   0   3      217.22      186.38      5.03 o 
  -3   0   3      485.28      546.50      9.73 o 
  -1   0   3     2411.12     2557.72     35.40 o 
   1   0   3       33.82       33.55      0.50 o 
   3   0   3     1522.63     1443.50     27.17 o 
   5   0   3        8.51        7.86      0.52 o 
   7   0   3        1.92        1.74      0.64 o 
   9   0   3       18.41       17.79      1.47 o 
 -11   1   3       25.59       24.80      2.21 o 
 -10   1   3        6.10        9.02      0.79 o 
  -9   1   3       59.91       66.27      1.20 o 
  -8   1   3        1.74        1.31      0.43 o 
  -7   1   3      219.91      230.65      2.47 o 
  -6   1   3        1.07        1.05      0.28 o 
  -5   1   3       80.00       80.05      1.07 o 
  -4   1   3     1215.25     1208.09     12.99 o 
  -3   1   3       18.46       25.03      0.49 o 
  -2   1   3       39.46       40.72      0.43 o 
  -1   1   3      309.72      361.94      3.58 o 
   0   1   3     1973.12     2046.49     30.80 o 
   1   1   3      109.07      110.27      1.06 o 
   2   1   3      153.06      156.85      1.77 o 
   3   1   3      113.37      118.66      1.27 o 
   4   1   3        0.52        0.71      0.22 o 
   5   1   3        0.14        0.36      0.26 o 
   6   1   3        3.51        4.15      0.38 o 
   7   1   3       15.38       14.78      0.57 o 
   8   1   3       55.72       56.14      1.26 o 
   9   1   3       74.22       74.49      1.79 o 
  10   1   3        8.82       11.07      1.99 o 
 -11   2   3        0.04        0.01      1.34 o 
 -10   2   3        0.27       -0.05      0.87 o 
  -9   2   3        3.52        4.47      0.58 o 
  -8   2   3       69.75       71.50      1.11 o 
  -7   2   3        4.01        3.74      0.42 o 
  -6   2   3        2.13        2.30      0.30 o 
  -5   2   3      602.64      617.01      6.72 o 
  -4   2   3       75.34       74.09      0.94 o 
  -3   2   3       45.59       48.10      0.46 o 
  -2   2   3        0.37        1.83      0.31 o 
  -1   2   3        5.72       10.08      0.20 o 
   0   2   3       74.32       78.72      0.84 o 
   1   2   3     1667.64     1650.95     14.92 o 
   2   2   3       80.48       76.70      0.85 o 
   3   2   3       10.13        7.17      0.53 o 
   4   2   3       33.67       33.15      0.54 o 
   5   2   3      202.86      194.40      1.93 o 
   6   2   3      108.43      111.09      1.37 o 
   7   2   3       13.15       13.68      0.54 o 
   8   2   3        3.80        3.62      0.65 o 
   9   2   3       15.01       16.33      1.59 o 
  10   2   3        0.87        2.07      1.20 o 
 -11   3   3        5.76        2.87      1.30 o 
 -10   3   3       10.69       10.20      0.89 o 
  -9   3   3       37.73       40.49      1.11 o 
  -8   3   3        5.81        7.15      0.49 o 
  -7   3   3        8.69        8.24      0.43 o 
  -6   3   3      232.86      240.29      2.77 o 
  -5   3   3       59.70       57.89      0.93 o 
  -4   3   3       18.77       20.76      0.28 o 
  -3   3   3      420.66      449.74      4.11 o 
  -2   3   3       56.33       63.24      0.79 o 
  -1   3   3     1254.07     1262.72     12.35 o 
   0   3   3       82.21       73.78      0.80 o 
   1   3   3      231.52      256.80      2.31 o 
   2   3   3      718.80      747.15      7.35 o 
   3   3   3      198.31      207.69      2.13 o 
   4   3   3       73.63       75.28      0.91 o 
   5   3   3        5.45        3.76      0.29 o 
   6   3   3      176.33      179.10      2.02 o 
   7   3   3       76.53       74.35      1.16 o 
   8   3   3       23.11       25.29      0.89 o 
   9   3   3       28.68       26.67      1.15 o 
  10   3   3       27.45       23.61      2.15 o 
 -11   4   3       50.08       53.00      2.45 o 
 -10   4   3        2.00        2.84      0.86 o 
  -9   4   3       18.47       20.96      0.76 o 
  -8   4   3       74.10       79.75      1.41 o 
  -7   4   3      140.98      149.53      1.85 o 
  -6   4   3        3.27        3.29      0.32 o 
  -5   4   3        7.39        8.29      0.28 o 
  -4   4   3      176.21      200.98      2.52 o 
  -3   4   3      305.31      323.41      2.98 o 
  -2   4   3        2.57        4.88      0.19 o 
  -1   4   3      453.27      497.08      4.90 o 
   0   4   3      123.35      143.26      1.48 o 
   1   4   3        0.70        0.63      0.11 o 
   2   4   3       29.86       25.56      0.45 o 
   3   4   3       90.91       90.88      1.22 o 
   4   4   3       28.83       26.95      0.61 o 
   5   4   3       79.69       79.06      1.01 o 
   6   4   3       21.25       20.57      0.60 o 
   7   4   3      145.07      150.30      1.83 o 
   8   4   3       85.48       87.69      1.86 o 
   9   4   3        1.89        1.20      0.95 o 
  10   4   3       31.56       26.08      2.03 o 
 -11   5   3        0.27       -1.44      1.98 o 
 -10   5   3       11.27       10.98      0.96 o 
  -9   5   3      103.21      103.31      1.65 o 
  -8   5   3        0.33        0.09      0.48 o 
  -7   5   3       23.13       25.20      0.74 o 
  -6   5   3        8.11        9.10      0.31 o 
  -5   5   3       56.11       58.13      0.72 o 
  -4   5   3        3.49        2.69      0.20 o 
  -3   5   3      254.64      264.60      2.46 o 
  -2   5   3      122.62      128.90      1.23 o 
  -1   5   3       30.67       32.95      0.45 o 
   0   5   3       19.41       23.88      0.36 o 
   1   5   3      155.89      154.77      1.60 o 
   2   5   3      629.43      599.38      5.46 o 
   3   5   3      106.85      104.39      1.16 o 
   4   5   3       19.88       26.65      0.53 o 
   5   5   3      320.05      316.11      3.27 o 
   6   5   3        0.28       -0.34      0.34 o 
   7   5   3       25.14       26.91      0.88 o 
   8   5   3       88.50       88.25      1.45 o 
   9   5   3        6.85        7.64      1.24 o 
  10   5   3        1.51        1.95      2.11 o 
 -11   6   3       17.32        7.14      3.08 o 
 -10   6   3       26.92       27.27      1.38 o 
  -9   6   3        5.66        6.54      0.75 o 
  -8   6   3       16.16       18.96      0.66 o 
  -7   6   3      304.13      305.39      3.51 o 
  -6   6   3        3.31        2.77      0.28 o 
  -5   6   3       18.65       20.21      0.43 o 
  -4   6   3        0.54        0.64      0.20 o 
  -3   6   3        7.44       11.43      0.32 o 
  -2   6   3       96.24      113.84      1.21 o 
  -1   6   3      208.59      228.28      2.31 o 
   0   6   3       29.19       36.17      0.48 o 
   1   6   3      348.74      382.21      3.80 o 
   2   6   3       29.61       30.74      0.62 o 
   3   6   3      361.62      362.59      4.50 o 
   4   6   3      108.52      105.46      1.35 o 
   5   6   3        5.01        4.47      0.36 o 
   6   6   3       51.48       50.78      0.89 o 
   7   6   3       30.47       30.88      0.92 o 
   8   6   3       10.11       11.61      0.70 o 
   9   6   3       35.82       37.63      3.75 o 
 -11   7   3       19.91       16.22      4.22 o 
 -10   7   3        1.94        0.26      1.73 o 
  -9   7   3        1.67        2.74      0.94 o 
  -8   7   3        1.33        1.81      0.50 o 
  -7   7   3        9.73        9.63      0.50 o 
  -6   7   3       48.98       48.53      0.70 o 
  -5   7   3       43.97       43.34      0.63 o 
  -4   7   3      101.63       95.81      1.00 o 
  -3   7   3       70.28       66.11      0.88 o 
  -2   7   3        2.27        1.90      0.19 o 
  -1   7   3        4.84        6.49      0.26 o 
   0   7   3      236.61      217.44      2.22 o 
   1   7   3        2.20        1.27      0.19 o 
   2   7   3       11.42       16.97      0.38 o 
   3   7   3        0.16        0.69      0.25 o 
   4   7   3      188.39      165.39      1.97 o 
   5   7   3       53.19       49.06      1.00 o 
   6   7   3       15.97       15.55      0.58 o 
   7   7   3       90.41       87.15      1.45 o 
   8   7   3       57.15       57.31      1.39 o 
   9   7   3        2.79        3.48      1.28 o 
 -10   8   3        9.73        6.84      1.23 o 
  -9   8   3       15.30       14.30      1.08 o 
  -8   8   3       17.17       17.19      0.78 o 
  -7   8   3        0.08        0.58      0.42 o 
  -6   8   3       60.03       60.90      0.81 o 
  -5   8   3      255.52      237.98      2.49 o 
  -4   8   3      106.51       96.44      1.13 o 
  -3   8   3       13.11       14.57      0.43 o 
  -2   8   3        0.54        0.32      0.20 o 
  -1   8   3      117.45      127.19      1.90 o 
   0   8   3       39.88       33.14      0.52 o 
   1   8   3      442.36      435.40      4.34 o 
   2   8   3        0.01        0.33      0.20 o 
   3   8   3       15.26       16.31      0.40 o 
   4   8   3      244.98      247.07      2.86 o 
   5   8   3       27.31       26.57      0.80 o 
   6   8   3        0.55        0.36      0.44 o 
   7   8   3       24.86       26.11      1.01 o 
   8   8   3        7.44        9.37      0.82 o 
   9   8   3        2.19       -1.04      1.28 o 
 -10   9   3        4.95        4.88      1.38 o 
  -9   9   3       14.90       16.34      1.14 o 
  -8   9   3       25.77       25.99      1.10 o 
  -7   9   3        3.20        5.23      0.60 o 
  -6   9   3        2.02        1.78      0.39 o 
  -5   9   3       10.57       10.86      0.42 o 
  -4   9   3       33.01       31.96      0.61 o 
  -3   9   3       11.62       11.97      0.38 o 
  -2   9   3      105.09       89.80      1.34 o 
  -1   9   3      300.96      298.30      3.32 o 
   0   9   3       23.23       27.37      0.53 o 
   1   9   3        8.56        5.70      0.23 o 
   2   9   3      232.51      193.86      2.73 o 
   3   9   3      147.04      127.70      1.42 o 
   4   9   3        0.16        0.63      0.35 o 
   5   9   3        3.27        2.73      0.43 o 
   6   9   3       10.29       11.06      0.58 o 
   7   9   3        0.01        0.16      0.58 o 
   8   9   3        0.54       -0.82      0.83 o 
   9   9   3        0.35       -1.43      1.43 o 
 -10  10   3        2.03        3.64      1.79 o 
  -9  10   3        7.46        9.51      1.17 o 
  -8  10   3       17.81       21.01      2.05 o 
  -7  10   3       16.75       18.01      0.77 o 
  -6  10   3        3.44        2.64      0.40 o 
  -5  10   3       71.05       66.08      0.95 o 
  -4  10   3       27.02       30.16      0.69 o 
  -3  10   3       25.09       22.84      0.54 o 
  -2  10   3      471.43      448.14      4.95 o 
  -1  10   3       25.09       24.28      0.48 o 
   0  10   3       14.68       16.79      0.48 o 
   1  10   3        4.94        5.30      0.24 o 
   2  10   3       29.82       32.97      0.58 o 
   3  10   3       70.18       61.99      0.86 o 
   4  10   3        6.12        5.57      0.43 o 
   5  10   3       61.91       60.45      1.08 o 
   6  10   3        7.60        7.53      0.58 o 
   7  10   3       19.18       18.39      0.95 o 
   8  10   3       19.59       18.82      1.06 o 
  -9  11   3        8.77        9.30      1.26 o 
  -8  11   3        4.95        4.93      0.95 o 
  -7  11   3        0.43        0.09      0.66 o 
  -6  11   3       78.60       75.94      1.12 o 
  -5  11   3        0.50        0.60      0.39 o 
  -4  11   3       43.06       40.25      0.74 o 
  -3  11   3      179.67      183.76      1.98 o 
  -2  11   3        9.13       10.38      0.43 o 
  -1  11   3       37.01       33.00      0.68 o 
   0  11   3      491.20      447.43      5.56 o 
   1  11   3       13.76       16.72      0.65 o 
   2  11   3        1.44        1.03      0.29 o 
   3  11   3       23.35       20.73      0.59 o 
   4  11   3        1.82        1.10      0.40 o 
   5  11   3        4.03        4.15      0.51 o 
   6  11   3       23.36       20.16      0.78 o 
   7  11   3        1.22        2.01      1.57 o 
   8  11   3       80.57       79.14      2.28 o 
  -9  12   3        9.60       10.07      1.42 o 
  -8  12   3        6.44        6.81      1.91 o 
  -7  12   3        4.69        4.63      0.75 o 
  -6  12   3       59.52       60.56      1.08 o 
  -5  12   3       14.79       17.49      0.58 o 
  -4  12   3       53.61       57.42      1.18 o 
  -3  12   3      100.25       89.35      1.27 o 
  -2  12   3       30.61       27.15      0.70 o 
  -1  12   3        0.01       -0.14      0.33 o 
   0  12   3      171.45      163.76      1.97 o 
   1  12   3        7.82        7.93      0.39 o 
   2  12   3        7.23        6.55      0.43 o 
   3  12   3      116.85      118.88      1.77 o 
   4  12   3       14.55       14.87      0.67 o 
   5  12   3       10.63        8.57      0.74 o 
   6  12   3        9.10        8.87      1.08 o 
   7  12   3        0.65        0.48      1.09 o 
   8  12   3        4.02        4.50      2.42 o 
  -9  13   3       27.26       21.25      3.41 o 
  -8  13   3        6.25        7.15      1.12 o 
  -7  13   3       68.89       69.89      1.61 o 
  -6  13   3       42.85       38.58      1.00 o 
  -5  13   3       65.38       67.57      1.10 o 
  -4  13   3        0.02        0.20      0.41 o 
  -3  13   3      177.13      166.45      2.06 o 
  -2  13   3       15.92       19.35      0.66 o 
  -1  13   3       13.81       17.01      0.55 o 
   0  13   3       31.97       30.27      0.70 o 
   1  13   3       35.60       30.76      0.72 o 
   2  13   3       44.14       46.54      0.87 o 
   3  13   3       67.12       63.28      1.55 o 
   4  13   3        0.00       -0.65      0.70 o 
   5  13   3       44.13       43.60      1.57 o 
   6  13   3       18.71       17.87      1.22 o 
   7  13   3        0.02       -0.70      1.36 o 
  -8  14   3       22.59       19.01      2.84 o 
  -7  14   3       32.27       33.62      2.13 o 
  -6  14   3        2.43        2.27      1.05 o 
  -5  14   3       58.73       57.76      1.17 o 
  -4  14   3       19.89       21.02      0.75 o 
  -3  14   3        3.78        4.99      0.46 o 
  -2  14   3      162.57      170.02      2.12 o 
  -1  14   3       45.37       43.42      0.89 o 
   0  14   3        6.09        5.73      0.52 o 
   1  14   3       93.39       93.95      1.57 o 
   2  14   3        4.74        4.55      0.55 o 
   3  14   3        9.43       11.09      1.43 o 
   4  14   3        8.18        9.34      0.87 o 
   5  14   3       28.43       28.47      1.37 o 
   6  14   3       43.65       43.38      2.08 o 
   7  14   3        9.33        8.73      1.43 o 
  -8  15   3       11.91       16.38      2.60 o 
  -7  15   3       14.34       12.80      1.43 o 
  -6  15   3       32.50       35.44      1.32 o 
  -5  15   3        9.28       10.41      0.66 o 
  -4  15   3        0.80        2.69      0.54 o 
  -3  15   3      107.52      111.92      1.85 o 
  -2  15   3        5.39        4.55      0.98 o 
  -1  15   3        0.77        0.52      0.56 o 
   0  15   3        2.97        2.47      0.56 o 
   1  15   3        1.93        1.08      0.60 o 
   2  15   3       29.78       28.66      1.03 o 
   3  15   3       16.41       14.93      0.98 o 
   4  15   3       10.75       10.73      1.00 o 
   5  15   3       17.08       17.64      1.67 o 
   6  15   3       35.86       31.67      2.99 o 
  -6  16   3        8.64       10.92      1.54 o 
  -5  16   3       88.42       92.18      1.90 o 
  -4  16   3        0.35        0.78      0.82 o 
  -3  16   3       91.08       89.22      1.71 o 
  -2  16   3        0.06       -0.53      0.67 o 
  -1  16   3        3.90        3.51      0.65 o 
   0  16   3       34.47       35.62      1.17 o 
   1  16   3       17.23       18.82      0.87 o 
   2  16   3       10.75       12.69      1.02 o 
   3  16   3       49.04       46.51      3.47 o 
   4  16   3       11.86       14.28      1.19 o 
   5  16   3        5.41        4.96      1.33 o 
  -6  17   3        4.68        4.54      2.43 o 
  -5  17   3       46.65       45.90      1.74 o 
  -4  17   3        0.18        1.12      1.57 o 
  -3  17   3        1.36       -0.45      0.80 o 
  -2  17   3        0.07        0.77      0.72 o 
  -1  17   3       31.72       33.06      1.23 o 
   0  17   3        5.22        6.01      0.75 o 
   1  17   3       11.83       14.03      1.17 o 
   2  17   3       10.44       10.44      1.09 o 
   3  17   3        9.92        6.50      1.14 o 
   4  17   3        6.62        5.54      1.41 o 
  -5  18   3       47.68       44.35      2.03 o 
  -4  18   3       13.60       15.15      1.11 o 
  -3  18   3       65.89       65.19      1.85 o 
  -2  18   3       22.57       18.73      1.04 o 
  -1  18   3       22.02       22.20      1.00 o 
   0  18   3       13.76       16.78      1.00 o 
   1  18   3       28.38       27.60      1.38 o 
   2  18   3       10.06        9.28      1.30 o 
   3  18   3        7.35        5.93      1.86 o 
  -4  19   3        2.60        3.57      4.06 o 
  -3  19   3        7.46        8.19      1.13 o 
  -2  19   3        2.76        2.46      1.04 o 
  -1  19   3        0.76        1.90      1.24 o 
   0  19   3        8.54        6.05      1.07 o 
   1  19   3        3.81       -0.12      1.28 o 
  -1  20   3       77.48       69.91      5.68 o 
 -10   0   4       24.75       25.31      1.38 o 
  -8   0   4       65.06       64.54      1.52 o 
  -6   0   4      314.15      328.27      5.85 o 
  -4   0   4      273.21      267.41     17.36 o 
  -2   0   4      853.82      843.31     11.71 o 
   0   0   4       85.47      105.18      1.59 o 
   2   0   4      737.89      802.68     11.18 o 
   4   0   4      113.03      120.19      1.93 o 
   6   0   4       40.67       45.52      1.29 o 
   8   0   4        0.01        1.73      0.92 o 
  10   0   4       85.52       49.64      5.68 o 
 -11   1   4        2.14        1.19      1.43 o 
 -10   1   4        3.35        3.90      0.92 o 
  -9   1   4        7.97        7.42      0.64 o 
  -8   1   4        3.09        4.13      0.48 o 
  -7   1   4       14.55       14.59      0.54 o 
  -6   1   4        0.00       -0.30      0.36 o 
  -5   1   4      157.61      157.90      2.11 o 
  -4   1   4      180.97      204.28      3.67 o 
  -3   1   4     1020.26     1035.40     10.15 o 
  -2   1   4      258.28      294.94      2.95 o 
  -1   1   4      896.33      949.28      9.33 o 
   0   1   4      257.40      282.75      2.84 o 
   1   1   4        0.39        0.72      0.19 o 
   2   1   4       11.94       11.01      0.25 o 
   3   1   4        1.22        0.25      0.23 o 
   4   1   4        0.58        0.48      0.21 o 
   5   1   4       86.13       85.42      1.11 o 
   6   1   4       15.62       14.68      0.54 o 
   7   1   4        0.16        0.64      0.51 o 
   8   1   4       25.26       27.65      0.94 o 
   9   1   4       10.36        9.52      1.10 o 
  10   1   4        0.52       -1.46      3.57 o 
 -11   2   4        2.55        1.69      1.87 o 
 -10   2   4       53.61       55.42      1.41 o 
  -9   2   4        3.48        4.11      0.62 o 
  -8   2   4       93.93       94.54      1.42 o 
  -7   2   4        1.17        0.92      0.36 o 
  -6   2   4       35.37       35.64      0.89 o 
  -5   2   4       49.99       52.79      1.03 o 
  -4   2   4        3.42        5.04      0.57 o 
  -3   2   4      111.27      123.66      1.29 o 
  -2   2   4      940.59      998.59      9.80 o 
  -1   2   4      134.27      143.08      1.36 o 
   0   2   4       25.31       33.56      0.49 o 
   1   2   4     1004.31     1029.41     10.09 o 
   2   2   4        0.00        0.45      0.22 o 
   3   2   4        0.01        0.11      0.19 o 
   4   2   4      159.97      172.42      1.85 o 
   5   2   4       37.14       40.12      0.74 o 
   6   2   4        0.29        0.69      0.43 o 
   7   2   4       84.72       89.87      1.37 o 
   8   2   4       20.69       20.20      0.80 o 
   9   2   4       52.57       55.60      1.84 o 
  10   2   4        4.09        3.89      3.73 o 
 -11   3   4       12.81       14.15      1.37 o 
 -10   3   4       57.68       59.79      1.48 o 
  -9   3   4        0.39        0.27      0.57 o 
  -8   3   4       54.90       50.91      1.08 o 
  -7   3   4       21.64       22.23      0.72 o 
  -6   3   4      186.71      209.10      2.44 o 
  -5   3   4      116.78      119.42      1.67 o 
  -4   3   4       29.23       28.71      0.41 o 
  -3   3   4      895.65      929.54      9.12 o 
  -2   3   4      208.87      206.39      2.11 o 
  -1   3   4        0.21        0.08      0.16 o 
   0   3   4        1.42        3.23      0.17 o 
   1   3   4      345.32      354.72      3.28 o 
   2   3   4       50.71       58.19      0.96 o 
   3   3   4      200.30      204.15      2.13 o 
   4   3   4        3.26        3.11      0.27 o 
   5   3   4        3.35        3.89      0.33 o 
   6   3   4       27.97       28.30      0.81 o 
   7   3   4        7.60        7.92      0.58 o 
   8   3   4      110.77      116.24      1.71 o 
   9   3   4       29.95       30.91      1.44 o 
 -11   4   4       19.96       17.94      1.27 o 
 -10   4   4        0.08        1.15      0.78 o 
  -9   4   4        0.00        0.89      0.60 o 
  -8   4   4       60.53       63.02      1.14 o 
  -7   4   4       44.78       47.23      0.92 o 
  -6   4   4       56.76       60.24      0.97 o 
  -5   4   4        0.36        0.52      0.25 o 
  -4   4   4      306.80      316.66      2.95 o 
  -3   4   4      145.21      144.50      1.68 o 
  -2   4   4      234.22      257.88      2.59 o 
  -1   4   4       75.12       71.50      0.82 o 
   0   4   4      379.88      413.30      4.12 o 
   1   4   4       65.05       69.60      0.80 o 
   2   4   4        6.03        5.99      0.22 o 
   3   4   4       75.89       80.24      0.93 o 
   4   4   4      423.08      420.30      4.25 o 
   5   4   4       42.12       42.37      0.94 o 
   6   4   4        0.00       -0.28      0.44 o 
   7   4   4       69.98       72.70      1.26 o 
   8   4   4        0.28        0.74      0.67 o 
   9   4   4       29.33       30.00      1.52 o 
 -11   5   4       16.93       13.42      3.33 o 
 -10   5   4        3.41        3.10      0.91 o 
  -9   5   4      133.46      136.07      1.97 o 
  -8   5   4        0.37        0.18      0.50 o 
  -7   5   4       63.59       63.93      1.08 o 
  -6   5   4      164.27      162.91      1.99 o 
  -5   5   4       43.73       53.90      0.67 o 
  -4   5   4        0.28        0.72      0.19 o 
  -3   5   4        0.84        1.20      0.22 o 
  -2   5   4        5.28        4.71      0.23 o 
  -1   5   4      641.77      640.15      6.32 o 
   0   5   4      268.47      277.15      2.80 o 
   1   5   4      329.99      336.47      4.12 o 
   2   5   4       65.94       69.64      0.83 o 
   3   5   4        2.37        2.98      0.45 o 
   4   5   4      375.96      370.86      3.78 o 
   5   5   4       69.36       69.97      1.08 o 
   6   5   4      193.03      203.92      2.31 o 
   7   5   4       12.48       12.13      0.66 o 
   8   5   4        1.10        1.15      0.76 o 
   9   5   4       15.01       15.97      1.42 o 
 -11   6   4        3.44        1.88      1.98 o 
 -10   6   4       57.05       61.76      2.19 o 
  -9   6   4        0.45        0.94      0.63 o 
  -8   6   4        2.31        2.13      0.52 o 
  -7   6   4        3.18        3.18      0.46 o 
  -6   6   4      327.39      329.56      4.18 o 
  -5   6   4       17.80       17.83      0.46 o 
  -4   6   4      425.11      429.10      3.97 o 
  -3   6   4        2.45        2.73      0.19 o 
  -2   6   4      119.71      124.96      1.46 o 
  -1   6   4        2.49        3.16      0.20 o 
   0   6   4        2.37        1.81      0.21 o 
   1   6   4        7.31        6.42      0.30 o 
   2   6   4       87.37       76.37      1.48 o 
   3   6   4       97.57       90.14      1.19 o 
   4   6   4       40.72       41.09      0.69 o 
   5   6   4        6.42        7.01      0.41 o 
   6   6   4      197.56      198.16      2.48 o 
   7   6   4        0.00        0.21      0.63 o 
   8   6   4        0.16        0.12      0.79 o 
   9   6   4        0.47       -0.64      1.30 o 
 -10   7   4        5.87        4.84      1.26 o 
  -9   7   4       36.41       34.14      1.40 o 
  -8   7   4       43.99       44.77      1.10 o 
  -7   7   4        0.40        0.07      0.42 o 
  -6   7   4       94.74       90.41      1.27 o 
  -5   7   4       25.90       20.08      0.56 o 
  -4   7   4      153.51      138.41      1.37 o 
  -3   7   4        9.69       13.82      0.34 o 
  -2   7   4        2.56        3.36      0.29 o 
  -1   7   4        0.22        0.10      0.32 o 
   0   7   4       74.52       73.56      0.95 o 
   1   7   4       66.76       63.25      0.79 o 
   2   7   4     1071.21     1034.61     10.20 o 
   3   7   4       12.29       10.04      0.41 o 
   4   7   4      422.81      418.49      4.66 o 
   5   7   4       23.44       24.50      0.74 o 
   6   7   4       27.09       25.76      0.93 o 
   7   7   4        8.33        7.76      0.71 o 
   8   7   4       15.68       17.44      0.97 o 
   9   7   4        0.66        1.38      2.27 o 
 -10   8   4        5.80        7.16      1.33 o 
  -9   8   4        2.76        3.25      0.94 o 
  -8   8   4      132.66      135.62      2.15 o 
  -7   8   4        7.14        8.01      0.61 o 
  -6   8   4       59.91       58.41      1.14 o 
  -5   8   4        2.00        1.14      0.33 o 
  -4   8   4      186.60      172.76      1.71 o 
  -3   8   4      314.64      296.47      3.71 o 
  -2   8   4      267.54      255.20      2.89 o 
  -1   8   4      293.37      271.45      3.06 o 
   0   8   4       47.92       51.46      0.69 o 
   1   8   4        4.73        5.93      0.26 o 
   2   8   4       54.79       53.46      0.73 o 
   3   8   4        0.00        0.06      0.32 o 
   4   8   4      206.23      201.80      2.39 o 
   5   8   4       10.93        9.49      0.59 o 
   6   8   4       25.38       26.73      0.89 o 
   7   8   4       14.08       14.85      0.80 o 
   8   8   4        8.61        6.57      0.94 o 
   9   8   4       15.12       13.46      2.43 o 
 -10   9   4       91.04       82.61      2.86 o 
  -9   9   4       16.48       18.00      1.87 o 
  -8   9   4       24.61       27.74      1.10 o 
  -7   9   4       34.19       32.11      1.38 o 
  -6   9   4        0.46       -0.04      0.49 o 
  -5   9   4        0.10        0.00      0.34 o 
  -4   9   4       21.50       18.68      0.53 o 
  -3   9   4      203.23      180.92      1.92 o 
  -2   9   4       36.48       42.27      0.73 o 
  -1   9   4      340.18      311.77      3.51 o 
   0   9   4      433.51      429.33      4.74 o 
   1   9   4      114.97      100.06      1.13 o 
   2   9   4       65.30       59.01      0.81 o 
   3   9   4        2.31        1.99      0.35 o 
   4   9   4       42.21       38.54      0.82 o 
   5   9   4       21.10       22.67      0.83 o 
   6   9   4      101.35      102.08      1.57 o 
   7   9   4       36.44       38.25      1.23 o 
   8   9   4        7.12        7.76      1.02 o 
 -10  10   4       41.33       43.47      3.41 o 
  -9  10   4        0.00        0.53      1.08 o 
  -8  10   4        0.90        2.08      0.72 o 
  -7  10   4       12.26       14.01      0.71 o 
  -6  10   4       25.24       24.74      0.89 o 
  -5  10   4       76.99       76.49      1.05 o 
  -4  10   4       68.46       64.72      0.91 o 
  -3  10   4       13.03       10.27      0.38 o 
  -2  10   4      375.62      350.61      3.90 o 
  -1  10   4       34.91       29.61      0.64 o 
   0  10   4      466.81      451.81      4.99 o 
   1  10   4      597.21      569.59      6.25 o 
   2  10   4        0.09        0.02      0.37 o 
   3  10   4       19.24       17.35      0.68 o 
   4  10   4       63.90       63.92      1.10 o 
   5  10   4        7.54        7.48      0.59 o 
   6  10   4       40.88       42.10      1.13 o 
   7  10   4        7.53        9.27      1.05 o 
   8  10   4        0.04        0.08      1.07 o 
  -9  11   4        0.37        0.43      1.44 o 
  -8  11   4       44.17       45.31      1.47 o 
  -7  11   4      112.33      119.61      1.96 o 
  -6  11   4       38.19       44.78      1.69 o 
  -5  11   4       73.89       77.52      1.09 o 
  -4  11   4      219.88      202.36      2.20 o 
  -3  11   4       55.91       58.51      0.95 o 
  -2  11   4       77.28       73.20      1.10 o 
  -1  11   4      232.97      215.94      2.51 o 
   0  11   4        2.39        2.52      0.41 o 
   1  11   4       27.60       20.99      0.64 o 
   2  11   4       38.09       35.54      0.75 o 
   3  11   4        0.34        0.82      0.48 o 
   4  11   4       12.16       10.83      0.73 o 
   5  11   4        0.20       -0.02      0.97 o 
   6  11   4        8.10        8.72      0.94 o 
   7  11   4       34.83       38.78      1.66 o 
   8  11   4        0.08       -2.06      2.06 o 
  -9  12   4        4.85        0.65      2.11 o 
  -8  12   4       37.22       38.26      1.69 o 
  -7  12   4       23.23       23.67      1.72 o 
  -6  12   4       40.85       43.87      2.16 o 
  -5  12   4       87.32       87.61      1.36 o 
  -4  12   4      127.83      131.99      1.73 o 
  -3  12   4        0.49        0.70      0.40 o 
  -2  12   4       14.60       15.12      0.56 o 
  -1  12   4      269.84      256.06      2.97 o 
   0  12   4       29.42       26.40      0.69 o 
   1  12   4       48.42       44.35      0.82 o 
   2  12   4      369.46      362.35      4.10 o 
   3  12   4      261.90      265.50      3.75 o 
   4  12   4       28.83       29.39      1.25 o 
   5  12   4       27.22       27.13      1.00 o 
   6  12   4       24.05       24.34      1.28 o 
   7  12   4        0.38        1.77      1.75 o 
  -8  13   4        0.84        1.86      1.78 o 
  -7  13   4       37.24       38.64      1.69 o 
  -6  13   4        4.43        3.04      1.19 o 
  -5  13   4      179.30      185.50      2.33 o 
  -4  13   4       36.22       39.89      1.07 o 
  -3  13   4      275.89      282.53      3.28 o 
  -2  13   4       38.11       33.05      0.82 o 
  -1  13   4        2.71        3.16      0.48 o 
   0  13   4       26.06       22.77      0.88 o 
   1  13   4       23.45       22.46      0.90 o 
   2  13   4        5.60        6.22      0.56 o 
   3  13   4        0.12       -0.47      0.66 o 
   4  13   4        4.94        5.29      0.82 o 
   5  13   4       80.15       81.95      2.07 o 
   6  13   4        2.98        4.24      1.22 o 
   7  13   4       15.58       12.87      2.06 o 
  -8  14   4       73.20       70.89      3.89 o 
  -7  14   4       37.01       37.38      1.62 o 
  -6  14   4      103.51       99.48      2.76 o 
  -5  14   4       34.44       35.73      1.10 o 
  -4  14   4        2.78        3.21      0.53 o 
  -3  14   4       49.68       51.42      1.05 o 
  -2  14   4       19.09       19.83      0.69 o 
  -1  14   4        8.31        8.41      0.46 o 
   0  14   4       18.83       19.39      0.72 o 
   1  14   4       82.13       83.67      1.31 o 
   2  14   4       10.39        9.65      1.05 o 
   3  14   4       48.84       50.11      1.60 o 
   4  14   4      117.09      116.15      2.42 o 
   5  14   4      117.41      115.17      2.51 o 
   6  14   4       47.11       49.33      2.26 o 
  -7  15   4       30.32       25.75      2.82 o 
  -6  15   4        1.46        0.87      1.27 o 
  -5  15   4       79.78       81.06      1.51 o 
  -4  15   4        7.80        7.66      0.61 o 
  -3  15   4       15.71       18.30      0.69 o 
  -2  15   4       52.61       57.73      1.17 o 
  -1  15   4      177.68      183.80      2.63 o 
   0  15   4       30.07       29.15      1.07 o 
   1  15   4       23.19       23.74      1.08 o 
   2  15   4        3.46        3.87      1.18 o 
   3  15   4       42.19       43.87      1.66 o 
   4  15   4       36.17       36.31      2.25 o 
   5  15   4       10.49       11.41      1.33 o 
   6  15   4        6.17        3.41      2.27 o 
  -6  16   4        1.30       -0.97      1.25 o 
  -5  16   4        0.28        0.76      0.95 o 
  -4  16   4       33.08       31.39      1.25 o 
  -3  16   4        0.57        0.78      0.70 o 
  -2  16   4       14.54       14.92      0.79 o 
  -1  16   4       74.68       78.97      1.62 o 
   0  16   4       10.62       10.13      0.82 o 
   1  16   4        7.04        9.02      1.02 o 
   2  16   4        0.10       -0.84      0.98 o 
   3  16   4       17.59       15.88      1.19 o 
   4  16   4        0.34        0.19      1.31 o 
   5  16   4       42.50       35.36      2.76 o 
  -6  17   4       13.32       12.33      2.11 o 
  -5  17   4        4.62        2.02      1.32 o 
  -4  17   4        3.48        3.21      0.93 o 
  -3  17   4       24.82       25.20      1.12 o 
  -2  17   4        8.17        7.88      0.84 o 
  -1  17   4       22.76       21.41      0.99 o 
   0  17   4       54.96       56.18      1.54 o 
   1  17   4        6.47        7.92      1.09 o 
   2  17   4      120.64      125.94      2.80 o 
   3  17   4        2.13        1.64      1.25 o 
  -4  18   4        1.26        1.38      1.07 o 
  -3  18   4       10.83        9.50      1.09 o 
  -2  18   4        0.03        1.54      1.22 o 
  -1  18   4        4.29        2.54      1.10 o 
   0  18   4        0.83        0.24      1.23 o 
   1  18   4       40.64       40.23      1.98 o 
   2  18   4        2.31        0.50      1.44 o 
  -2  19   4       23.36       18.49      2.27 o 
  -1  19   4        0.01        1.78      1.95 o 
 -11   0   5      114.49      110.35      3.44 o 
  -9   0   5       86.06       88.52      2.46 o 
  -7   0   5       65.98       67.57      1.95 o 
  -5   0   5      168.25      172.84      3.21 o 
  -3   0   5        0.00        0.49      0.34 o 
  -1   0   5      455.84      512.77      7.21 o 
   1   0   5      847.04      819.35     45.66 o 
   3   0   5       14.13       13.41      0.78 o 
   5   0   5       89.94       86.73      1.68 o 
   7   0   5       74.31       73.08      1.85 o 
   9   0   5       43.78       44.08      4.25 o 
 -11   1   5       14.61       16.52      1.24 o 
 -10   1   5        6.71        6.31      0.89 o 
  -9   1   5        0.26       -0.17      0.71 o 
  -8   1   5       69.56       73.03      1.42 o 
  -7   1   5      133.14      135.70      2.72 o 
  -6   1   5      132.70      135.18      1.90 o 
  -5   1   5      525.63      532.91      6.53 o 
  -4   1   5       79.17       83.32      1.04 o 
  -3   1   5      843.41      828.55     10.00 o 
  -2   1   5      100.40       99.68      1.08 o 
  -1   1   5      159.72      155.08      1.61 o 
   0   1   5       34.09       41.32      0.55 o 
   1   1   5      187.53      196.95      2.06 o 
   2   1   5        3.17        3.94      0.26 o 
   3   1   5      110.23      124.31      1.52 o 
   4   1   5       60.93       62.20      0.98 o 
   5   1   5       24.52       26.69      0.75 o 
   6   1   5        1.08        0.72      0.50 o 
   7   1   5        0.54       -0.05      0.59 o 
   8   1   5       28.44       29.18      1.04 o 
   9   1   5        1.27        1.84      1.08 o 
 -11   2   5      104.48      103.51      2.71 o 
 -10   2   5      103.88      106.74      2.11 o 
  -9   2   5       85.99       88.23      1.68 o 
  -8   2   5        6.01        5.49      0.60 o 
  -7   2   5      333.39      336.36      4.30 o 
  -6   2   5        1.21        1.65      0.36 o 
  -5   2   5      104.98      111.10      1.54 o 
  -4   2   5        1.44        2.24      0.21 o 
  -3   2   5       57.08       56.67      0.70 o 
  -2   2   5       46.27       52.71      0.67 o 
  -1   2   5      329.71      341.87      3.44 o 
   0   2   5       65.70       74.93      0.97 o 
   1   2   5      124.61      140.79      1.50 o 
   2   2   5       22.56       20.97      0.47 o 
   3   2   5      253.55      239.56      2.46 o 
   4   2   5       34.66       36.48      0.86 o 
   5   2   5       98.48       93.32      1.27 o 
   6   2   5        0.88        1.26      0.50 o 
   7   2   5       24.55       26.21      1.18 o 
   8   2   5       46.57       45.50      1.37 o 
   9   2   5        2.06        0.71      1.43 o 
 -11   3   5        5.93        7.16      1.79 o 
 -10   3   5      118.76      122.35      2.23 o 
  -9   3   5       27.94       29.06      1.01 o 
  -8   3   5       92.68       93.71      1.49 o 
  -7   3   5       21.39       20.46      0.67 o 
  -6   3   5      105.91      105.79      1.38 o 
  -5   3   5       17.86       18.80      0.59 o 
  -4   3   5       59.06       60.11      0.86 o 
  -3   3   5       16.17       16.41      0.39 o 
  -2   3   5        0.84        0.89      0.27 o 
  -1   3   5      953.99      996.53     10.74 o 
   0   3   5      181.32      173.80      1.81 o 
   1   3   5       59.78       65.61      0.73 o 
   2   3   5        3.40        1.95      0.25 o 
   3   3   5        0.38        0.32      0.24 o 
   4   3   5       12.15       13.93      0.45 o 
   5   3   5        0.00        0.26      0.43 o 
   6   3   5      185.13      198.16      2.27 o 
   7   3   5        1.04       -0.15      0.67 o 
   8   3   5        6.44        8.00      0.91 o 
   9   3   5        0.09       -2.95      4.62 o 
 -11   4   5       54.56       49.34      2.92 o 
 -10   4   5        0.83        0.76      0.86 o 
  -9   4   5      286.66      291.96      3.52 o 
  -8   4   5      238.93      246.02      2.99 o 
  -7   4   5       48.83       47.63      0.94 o 
  -6   4   5      223.83      220.35      2.58 o 
  -5   4   5      286.81      279.83      2.89 o 
  -4   4   5        2.14        0.47      0.27 o 
  -3   4   5      120.37      130.79      1.41 o 
  -2   4   5       66.56       75.17      0.87 o 
  -1   4   5      154.02      160.88      1.71 o 
   0   4   5      161.82      156.07      2.18 o 
   1   4   5       45.21       39.99      0.57 o 
   2   4   5       13.31       11.52      0.38 o 
   3   4   5        4.37        5.57      0.32 o 
   4   4   5        9.51       10.00      0.39 o 
   5   4   5        0.01        0.37      0.44 o 
   6   4   5      313.35      309.31      6.23 o 
   7   4   5        6.16        8.56      0.76 o 
   8   4   5       91.14       88.19      1.80 o 
   9   4   5        2.98        1.78      3.41 o 
 -11   5   5       13.29       10.01      2.06 o 
 -10   5   5       55.56       52.69      2.03 o 
  -9   5   5        2.59        3.91      0.68 o 
  -8   5   5      148.58      154.66      1.86 o 
  -7   5   5        4.21        5.30      0.46 o 
  -6   5   5        0.89        0.95      0.37 o 
  -5   5   5        2.61        3.08      0.27 o 
  -4   5   5      122.02      118.25      1.30 o 
  -3   5   5       10.17       13.27      0.39 o 
  -2   5   5       33.35       35.37      0.59 o 
  -1   5   5      167.12      152.93      1.63 o 
   0   5   5       14.33       15.08      0.66 o 
   1   5   5        5.74        8.32      0.31 o 
   2   5   5      374.47      370.83      4.90 o 
   3   5   5        7.95        7.54      0.45 o 
   4   5   5       56.90       60.32      1.01 o 
   5   5   5        4.00        5.37      0.56 o 
   6   5   5       11.30        9.87      0.72 o 
   7   5   5        3.18        2.95      0.99 o 
   8   5   5       54.66       56.00      1.65 o 
 -10   6   5        9.68       11.20      1.13 o 
  -9   6   5        0.06       -0.75      0.75 o 
  -8   6   5       16.31       15.84      0.69 o 
  -7   6   5      322.63      314.41      3.61 o 
  -6   6   5       93.37       80.92      1.17 o 
  -5   6   5      439.19      419.71      4.71 o 
  -4   6   5      159.48      134.05      1.36 o 
  -3   6   5      244.95      222.63      2.31 o 
  -2   6   5       66.14       60.70      0.79 o 
  -1   6   5      212.59      202.93      2.11 o 
   0   6   5        2.95        3.92      0.24 o 
   1   6   5       93.32       94.78      1.09 o 
   2   6   5        6.64        6.76      0.51 o 
   3   6   5      308.74      311.38      3.52 o 
   4   6   5      159.38      161.20      1.98 o 
   5   6   5      141.54      140.25      2.10 o 
   6   6   5        7.02        7.38      0.72 o 
   7   6   5        6.64        9.15      0.81 o 
   8   6   5        6.90        4.96      0.98 o 
 -10   7   5       42.53       42.66      2.17 o 
  -9   7   5        2.38        2.56      0.83 o 
  -8   7   5        0.08        0.77      0.66 o 
  -7   7   5       11.11       13.26      0.65 o 
  -6   7   5      149.18      149.55      1.89 o 
  -5   7   5        1.66        1.71      0.29 o 
  -4   7   5       42.19       39.45      0.59 o 
  -3   7   5        1.05        0.61      0.31 o 
  -2   7   5        0.03        0.36      0.24 o 
  -1   7   5      107.46       98.86      1.14 o 
   0   7   5       51.95       50.67      0.70 o 
   1   7   5      286.71      281.06      2.66 o 
   2   7   5      186.26      174.68      1.87 o 
   3   7   5        0.04        0.11      0.33 o 
   4   7   5        6.20        5.70      0.46 o 
   5   7   5        0.19        1.11      0.49 o 
   6   7   5       16.29       19.31      0.86 o 
   7   7   5        0.13        0.84      0.81 o 
   8   7   5       50.90       47.38      1.79 o 
 -10   8   5        2.61        2.79      1.30 o 
  -9   8   5       30.31       27.62      1.14 o 
  -8   8   5       29.56       27.84      1.21 o 
  -7   8   5        5.86        5.57      0.63 o 
  -6   8   5        0.51        0.29      0.50 o 
  -5   8   5      142.27      125.95      2.44 o 
  -4   8   5      139.81      119.59      1.44 o 
  -3   8   5      296.44      265.27      3.02 o 
  -2   8   5      310.44      277.57      2.86 o 
  -1   8   5        5.60        3.55      0.27 o 
   0   8   5      521.46      506.69      5.08 o 
   1   8   5       27.30       26.39      0.54 o 
   2   8   5      415.27      412.46      4.58 o 
   3   8   5       36.29       33.61      0.77 o 
   4   8   5        6.40        7.12      0.49 o 
   5   8   5        6.58        7.04      0.55 o 
   6   8   5       48.27       51.13      1.41 o 
   7   8   5        4.62        5.42      0.85 o 
   8   8   5       15.61       15.14      1.16 o 
  -9   9   5       46.78       47.82      1.65 o 
  -8   9   5       79.22       81.83      1.66 o 
  -7   9   5       13.62       15.15      0.73 o 
  -6   9   5       19.98       21.62      1.35 o 
  -5   9   5       18.51       20.80      0.77 o 
  -4   9   5       17.16       19.71      0.67 o 
  -3   9   5      149.09      154.93      1.89 o 
  -2   9   5       70.66       62.49      0.97 o 
  -1   9   5       84.09       76.45      1.07 o 
   0   9   5      112.84      107.66      1.40 o 
   1   9   5       43.95       37.06      0.63 o 
   2   9   5        6.33        5.56      0.40 o 
   3   9   5      108.86      112.52      1.52 o 
   4   9   5       71.22       66.73      1.25 o 
   5   9   5       27.45       25.85      0.88 o 
   6   9   5      103.30      109.19      1.97 o 
   7   9   5        2.28        2.39      0.92 o 
   8   9   5        1.46        2.19      1.25 o 
  -9  10   5        9.81       10.38      1.45 o 
  -8  10   5        2.35        2.93      0.87 o 
  -7  10   5       20.35       19.29      1.30 o 
  -6  10   5        2.93        3.02      0.68 o 
  -5  10   5       33.75       34.07      0.88 o 
  -4  10   5       18.92       17.83      0.67 o 
  -3  10   5       33.04       37.39      0.79 o 
  -2  10   5      443.69      419.92      4.69 o 
  -1  10   5        5.00        3.28      0.39 o 
   0  10   5      341.93      321.29      3.64 o 
   1  10   5       10.67       10.10      0.44 o 
   2  10   5       31.38       28.77      1.10 o 
   3  10   5      104.80      113.60      1.57 o 
   4  10   5        1.55        0.40      0.50 o 
   5  10   5       93.28       96.73      1.55 o 
   6  10   5        8.09       12.57      0.91 o 
   7  10   5       13.04       12.89      1.14 o 
  -9  11   5        0.96       -0.23      1.55 o 
  -8  11   5        4.33        5.84      0.99 o 
  -7  11   5       37.23       36.39      1.52 o 
  -6  11   5       37.94       40.39      1.87 o 
  -5  11   5       75.54       74.65      1.73 o 
  -4  11   5       21.99       22.85      0.79 o 
  -3  11   5      166.36      157.67      1.97 o 
  -2  11   5      296.40      301.97      3.45 o 
  -1  11   5        3.34        6.96      0.43 o 
   0  11   5        9.98        9.52      0.43 o 
   1  11   5        2.11        0.55      0.38 o 
   2  11   5        1.00        1.13      0.48 o 
   3  11   5       17.80       18.05      0.93 o 
   4  11   5        5.47        7.30      0.67 o 
   5  11   5       39.87       41.66      1.32 o 
   6  11   5        3.92        3.66      2.04 o 
   7  11   5       62.16       58.34      2.41 o 
  -8  12   5       12.09       13.78      1.18 o 
  -7  12   5       42.48       41.75      1.67 o 
  -6  12   5       44.41       44.80      1.52 o 
  -5  12   5        1.99        2.34      0.64 o 
  -4  12   5       43.67       43.85      0.99 o 
  -3  12   5       64.35       63.86      1.11 o 
  -2  12   5        1.36        1.02      0.42 o 
  -1  12   5       21.80       21.60      0.73 o 
   0  12   5        6.70        5.13      0.43 o 
   1  12   5      182.03      186.13      2.28 o 
   2  12   5        2.90        1.77      0.52 o 
   3  12   5       70.74       72.60      1.54 o 
   4  12   5        1.34        1.92      0.64 o 
   5  12   5       71.22       80.43      2.79 o 
   6  12   5        3.87        6.59      1.78 o 
  -8  13   5        9.19        8.27      1.27 o 
  -7  13   5        5.66        6.31      1.04 o 
  -6  13   5       55.73       55.33      1.63 o 
  -5  13   5      168.95      167.31      2.47 o 
  -4  13   5      136.69      137.37      2.00 o 
  -3  13   5       47.50       52.29      1.06 o 
  -2  13   5        1.08        1.73      0.45 o 
  -1  13   5        0.24        0.69      0.43 o 
   0  13   5       25.91       26.18      0.83 o 
   1  13   5       10.23       12.31      0.77 o 
   2  13   5        0.94        0.18      0.59 o 
   3  13   5        9.50       12.01      0.77 o 
   4  13   5       42.76       45.75      1.59 o 
   5  13   5        0.25       -0.25      1.08 o 
   6  13   5        0.92        2.38      1.99 o 
  -7  14   5        8.17        9.02      1.17 o 
  -6  14   5       20.88       23.84      1.83 o 
  -5  14   5       92.21       94.29      2.46 o 
  -4  14   5        1.20        0.49      0.59 o 
  -3  14   5        0.00        0.11      0.74 o 
  -2  14   5        0.05        1.20      0.50 o 
  -1  14   5       21.80       24.78      0.94 o 
   0  14   5       69.52       72.06      1.33 o 
   1  14   5       13.74       12.18      0.70 o 
   2  14   5       17.13       19.40      0.89 o 
   3  14   5       89.77       93.30      2.21 o 
   4  14   5        0.18        0.89      1.07 o 
   5  14   5       41.23       35.72      1.72 o 
  -7  15   5       42.87       34.59      1.82 o 
  -6  15   5       32.40       29.95      1.25 o 
  -5  15   5       16.52       18.85      1.00 o 
  -4  15   5        0.69        0.13      0.65 o 
  -3  15   5       19.10       20.45      0.83 o 
  -2  15   5        0.70        1.42      0.57 o 
  -1  15   5       20.85       23.05      0.88 o 
   0  15   5        0.96        1.74      0.82 o 
   1  15   5       38.01       40.97      2.08 o 
   2  15   5        2.56        3.03      1.00 o 
   3  15   5       14.93       17.49      1.29 o 
   4  15   5        3.58        0.97      1.25 o 
   5  15   5        0.40       -1.78      1.95 o 
  -6  16   5        3.34        1.95      1.95 o 
  -5  16   5        0.02       -0.60      1.20 o 
  -4  16   5       45.52       51.26      1.87 o 
  -3  16   5       20.23       20.14      0.98 o 
  -2  16   5       73.13       75.01      1.69 o 
  -1  16   5       18.31       17.53      1.03 o 
   0  16   5        9.06       10.11      1.35 o 
   1  16   5       30.43       30.91      2.58 o 
   2  16   5       32.35       33.36      1.43 o 
   3  16   5        3.51        2.45      1.23 o 
   4  16   5       48.69       45.58      3.24 o 
  -5  17   5        6.62        4.22      2.43 o 
  -4  17   5        0.33        0.05      1.03 o 
  -3  17   5       34.91       37.61      1.50 o 
  -2  17   5        0.07        0.56      0.93 o 
  -1  17   5       19.92       21.81      1.09 o 
   0  17   5       14.20       15.89      1.31 o 
   1  17   5        2.74        4.11      1.25 o 
   2  17   5        0.00       -0.92      1.43 o 
  -4  18   5        4.72        1.30      2.92 o 
  -3  18   5        0.00        1.12      1.33 o 
  -2  18   5       12.59       12.33      1.26 o 
  -1  18   5        2.16        3.34      1.48 o 
   0  18   5       78.65       59.37      4.87 o 
 -10   0   6       39.25       39.48      2.23 o 
  -8   0   6       15.70       17.41      1.54 o 
  -6   0   6      197.99      201.08      3.79 o 
  -4   0   6      233.01      241.00      3.53 o 
  -2   0   6        9.47        4.10      0.33 o 
   0   0   6     1073.34      971.43     13.52 o 
   2   0   6      813.74      735.32     10.30 o 
   4   0   6      623.96      589.41      8.40 o 
   6   0   6      341.29      349.23      5.31 o 
   8   0   6       29.97       28.42      1.75 o 
 -11   1   6        6.59        6.25      1.47 o 
 -10   1   6       54.56       55.04      1.66 o 
  -9   1   6       29.30       27.87      1.07 o 
  -8   1   6      281.08      281.75      4.87 o 
  -7   1   6        2.75        3.39      0.49 o 
  -6   1   6      299.24      287.70      3.69 o 
  -5   1   6      597.67      594.21      7.26 o 
  -4   1   6      362.52      321.92      3.27 o 
  -3   1   6       94.19      116.64      1.28 o 
  -2   1   6      133.96      116.57      1.29 o 
  -1   1   6      325.02      311.92      3.89 o 
   0   1   6        9.79       10.26      0.33 o 
   1   1   6      103.45      103.70      1.19 o 
   2   1   6      116.87      106.53      1.23 o 
   3   1   6       67.01       69.16      1.21 o 
   4   1   6       76.66       70.32      1.16 o 
   5   1   6        0.88        1.86      0.54 o 
   6   1   6       57.46       56.29      1.16 o 
   7   1   6        5.94        6.51      0.78 o 
   8   1   6       69.66       66.38      1.82 o 
 -11   2   6        7.05        5.29      1.54 o 
 -10   2   6        1.33        1.60      0.95 o 
  -9   2   6       51.58       53.22      1.42 o 
  -8   2   6       12.72       13.02      0.96 o 
  -7   2   6       73.39       73.18      1.34 o 
  -6   2   6        3.91        5.23      0.46 o 
  -5   2   6       33.63       34.76      0.77 o 
  -4   2   6        3.72        3.28      0.26 o 
  -3   2   6      367.20      363.31      3.66 o 
  -2   2   6       75.02       53.45      0.74 o 
  -1   2   6      711.17      665.43      7.68 o 
   0   2   6      182.98      139.50      1.52 o 
   1   2   6       64.30       49.91      0.68 o 
   2   2   6      778.82      716.33      7.10 o 
   3   2   6        2.63        1.91      0.30 o 
   4   2   6      364.60      355.98      4.05 o 
   5   2   6        8.30        9.01      0.56 o 
   6   2   6      172.25      174.96      3.25 o 
   7   2   6        5.78        5.74      0.80 o 
   8   2   6      138.87      139.83      2.41 o 
 -11   3   6       10.59       11.84      2.76 o 
 -10   3   6        9.62        8.64      1.09 o 
  -9   3   6        0.45        1.59      0.75 o 
  -8   3   6       16.74       15.63      0.73 o 
  -7   3   6       37.95       40.51      1.17 o 
  -6   3   6      130.81      130.87      1.98 o 
  -5   3   6        0.06        0.74      0.36 o 
  -4   3   6      241.93      216.39      2.27 o 
  -3   3   6     1211.44     1154.70     12.45 o 
  -2   3   6      430.94      359.35      5.39 o 
  -1   3   6      376.08      329.95      3.67 o 
   0   3   6       57.25       43.99      0.69 o 
   1   3   6      124.20      103.39      1.20 o 
   2   3   6       96.67       97.37      1.06 o 
   3   3   6      175.37      163.61      1.81 o 
   4   3   6       81.05       75.28      1.37 o 
   5   3   6        0.75        1.33      0.56 o 
   6   3   6      134.55      131.11      1.93 o 
   7   3   6       10.80       11.93      0.93 o 
   8   3   6        2.37        1.20      1.02 o 
 -11   4   6        8.71       12.49      3.08 o 
 -10   4   6        0.93        0.16      1.26 o 
  -9   4   6       25.72       22.95      0.95 o 
  -8   4   6        0.28        0.81      0.57 o 
  -7   4   6        3.22        2.65      0.54 o 
  -6   4   6       28.43       26.03      0.94 o 
  -5   4   6      109.15      105.23      1.54 o 
  -4   4   6      426.63      418.66      4.20 o 
  -3   4   6       37.97       29.82      0.55 o 
  -2   4   6      359.78      320.67      3.99 o 
  -1   4   6      143.93      122.73      1.36 o 
   0   4   6      142.03      106.44      1.21 o 
   1   4   6      374.72      368.08      3.72 o 
   2   4   6        9.98        6.38      0.44 o 
   3   4   6       21.61       19.18      0.64 o 
   4   4   6      301.79      306.53      3.97 o 
   5   4   6        0.91        0.66      0.61 o 
   6   4   6       81.56       88.19      1.68 o 
   7   4   6       27.96       29.28      1.13 o 
   8   4   6       11.78        9.48      1.12 o 
 -10   5   6        5.01        3.30      1.43 o 
  -9   5   6        4.40        4.62      0.96 o 
  -8   5   6       18.42       20.12      1.48 o 
  -7   5   6       19.98       18.96      0.74 o 
  -6   5   6       21.17       21.16      0.80 o 
  -5   5   6       80.38       88.45      1.38 o 
  -4   5   6       15.79       12.43      0.43 o 
  -3   5   6       40.11       34.62      0.59 o 
  -2   5   6       76.52       58.17      0.79 o 
  -1   5   6      401.25      342.28      3.49 o 
   0   5   6      508.74      478.81      5.27 o 
   1   5   6      883.88      820.20      8.13 o 
   2   5   6       43.48       41.48      0.99 o 
   3   5   6      187.01      177.75      2.14 o 
   4   5   6       81.05       81.93      1.45 o 
   5   5   6       35.75       33.53      1.13 o 
   6   5   6       20.36       23.69      0.87 o 
   7   5   6       19.96       18.64      0.99 o 
   8   5   6       58.45       46.09      3.31 o 
 -10   6   6       59.39       56.16      2.18 o 
  -9   6   6       21.94       22.77      1.15 o 
  -8   6   6       42.90       43.23      1.47 o 
  -7   6   6       47.59       46.87      1.91 o 
  -6   6   6      141.71      143.99      2.39 o 
  -5   6   6       84.47       82.84      1.31 o 
  -4   6   6       47.33       42.09      1.17 o 
  -3   6   6      149.36      133.28      1.48 o 
  -2   6   6      175.11      162.18      1.75 o 
  -1   6   6        7.84        5.29      0.29 o 
   0   6   6      252.84      229.76      2.40 o 
   1   6   6        3.97        4.09      0.40 o 
   2   6   6      244.09      237.32      2.75 o 
   3   6   6       22.25       24.61      0.71 o 
   4   6   6       45.53       45.03      1.09 o 
   5   6   6       16.09       15.61      0.81 o 
   6   6   6       24.15       24.92      1.36 o 
   7   6   6        8.97        7.87      0.99 o 
   8   6   6       29.23       25.66      3.57 o 
 -10   7   6        0.99        2.27      1.61 o 
  -9   7   6        0.58        1.14      0.92 o 
  -8   7   6        2.24        1.72      0.74 o 
  -7   7   6       25.77       30.23      1.07 o 
  -6   7   6        0.29        0.61      0.62 o 
  -5   7   6        6.29        4.45      0.86 o 
  -4   7   6       12.51       10.99      0.40 o 
  -3   7   6        4.90        5.67      0.32 o 
  -2   7   6        4.22        5.13      0.35 o 
  -1   7   6      138.88      120.53      1.38 o 
   0   7   6        5.25        4.22      0.40 o 
   1   7   6       39.70       29.59      0.61 o 
   2   7   6      319.84      319.69      3.63 o 
   3   7   6      210.81      200.46      2.42 o 
   4   7   6      249.91      256.88      3.06 o 
   5   7   6       99.64      101.92      1.83 o 
   6   7   6       11.12       11.85      0.90 o 
   7   7   6      154.03      149.78      2.42 o 
 -10   8   6       24.41       21.25      2.76 o 
  -9   8   6       82.86       77.36      2.18 o 
  -8   8   6        2.66        4.67      0.93 o 
  -7   8   6      184.10      187.73      3.12 o 
  -6   8   6        8.02        9.38      0.71 o 
  -5   8   6       30.63       27.03      1.06 o 
  -4   8   6       75.76       77.68      1.16 o 
  -3   8   6       56.02       47.69      0.87 o 
  -2   8   6       21.86       21.76      0.66 o 
  -1   8   6      164.27      149.85      1.68 o 
   0   8   6       14.81       16.06      0.58 o 
   1   8   6       58.85       57.26      0.84 o 
   2   8   6       20.12       18.76      0.66 o 
   3   8   6      137.40      132.68      1.77 o 
   4   8   6      118.55      124.43      1.73 o 
   5   8   6        2.63        2.13      1.12 o 
   6   8   6        0.09        0.65      0.87 o 
   7   8   6        6.77        6.72      1.06 o 
  -9   9   6        3.92        4.18      1.18 o 
  -8   9   6        3.64        5.45      0.96 o 
  -7   9   6        0.76        0.56      1.05 o 
  -6   9   6        1.42        1.88      0.71 o 
  -5   9   6       13.61       15.48      0.75 o 
  -4   9   6        0.21        0.00      0.44 o 
  -3   9   6        1.27        1.39      0.40 o 
  -2   9   6        0.52       -0.10      0.39 o 
  -1   9   6       44.67       46.04      0.88 o 
   0   9   6       32.07       37.72      1.03 o 
   1   9   6       20.87       16.87      0.67 o 
   2   9   6       24.73       24.15      0.94 o 
   3   9   6       19.33       17.74      0.64 o 
   4   9   6        0.78        1.01      0.52 o 
   5   9   6      287.17      293.89      3.99 o 
   6   9   6        3.62        3.12      1.57 o 
   7   9   6      155.39      155.84      2.87 o 
  -9  10   6      117.22       99.97      4.54 o 
  -8  10   6        0.14        0.93      1.00 o 
  -7  10   6       34.26       35.34      1.49 o 
  -6  10   6        2.23        3.58      0.68 o 
  -5  10   6      227.70      218.03      4.47 o 
  -4  10   6        2.82        2.78      0.46 o 
  -3  10   6       15.88       12.95      0.56 o 
  -2  10   6       10.98        9.83      0.51 o 
  -1  10   6      157.13      167.93      2.10 o 
   0  10   6      145.01      139.77      1.77 o 
   1  10   6       10.61       12.02      0.60 o 
   2  10   6        6.32        8.36      0.63 o 
   3  10   6        0.76        0.97      0.57 o 
   4  10   6        0.05        0.87      0.67 o 
   5  10   6       26.03       24.57      1.34 o 
   6  10   6       76.20       76.46      2.31 o 
   7  10   6        3.93        4.22      2.27 o 
  -9  11   6        4.19        5.52      2.76 o 
  -8  11   6        0.12        0.33      1.09 o 
  -7  11   6        6.03        4.13      0.96 o 
  -6  11   6        7.62        7.02      0.78 o 
  -5  11   6       29.10       29.13      2.13 o 
  -4  11   6       23.34       25.21      0.88 o 
  -3  11   6        1.01        0.08      0.48 o 
  -2  11   6        1.91        3.14      0.47 o 
  -1  11   6        0.98        1.11      0.46 o 
   0  11   6        8.35        7.86      0.71 o 
   1  11   6        1.01        1.26      0.52 o 
   2  11   6       67.14       66.91      1.37 o 
   3  11   6      151.95      149.00      2.97 o 
   4  11   6        5.82        7.59      0.75 o 
   5  11   6       32.36       35.21      1.80 o 
   6  11   6       10.99       11.74      2.32 o 
  -8  12   6       11.39        9.70      1.30 o 
  -7  12   6      170.95      168.01      3.09 o 
  -6  12   6       58.14       62.70      1.74 o 
  -5  12   6        0.27        0.00      0.84 o 
  -4  12   6      200.71      208.57      2.58 o 
  -3  12   6       10.82       11.43      0.59 o 
  -2  12   6      166.83      167.38      2.14 o 
  -1  12   6       45.83       47.31      1.01 o 
   0  12   6       16.21       18.98      0.88 o 
   1  12   6        2.49        1.87      0.57 o 
   2  12   6        0.30       -0.32      0.87 o 
   3  12   6       35.43       42.13      1.36 o 
   4  12   6       18.85       21.94      0.94 o 
   5  12   6       33.28       34.71      1.76 o 
  -8  13   6       16.28       12.00      2.76 o 
  -7  13   6        3.75        4.42      1.92 o 
  -6  13   6       28.73       30.38      1.49 o 
  -5  13   6       17.11       17.98      0.99 o 
  -4  13   6       15.64       13.33      0.83 o 
  -3  13   6       17.22       18.27      0.76 o 
  -2  13   6        0.01        0.31      0.49 o 
  -1  13   6       47.84       44.62      1.04 o 
   0  13   6       27.82       29.75      1.97 o 
   1  13   6       41.26       42.56      1.24 o 
   2  13   6       29.90       31.79      1.22 o 
   3  13   6        5.55        5.83      0.81 o 
   4  13   6       35.09       35.85      1.37 o 
   5  13   6       17.93       17.39      4.38 o 
  -7  14   6       81.08       79.18      2.96 o 
  -6  14   6       90.28       86.74      2.26 o 
  -5  14   6        0.67        1.76      0.89 o 
  -4  14   6       99.93      101.31      1.68 o 
  -3  14   6       95.56       98.82      1.58 o 
  -2  14   6        4.16        4.69      0.59 o 
  -1  14   6       34.73       37.84      1.14 o 
   0  14   6        7.20        6.94      0.70 o 
   1  14   6      128.12      136.78      2.25 o 
   2  14   6       42.80       49.59      1.52 o 
   3  14   6       21.58       27.20      1.33 o 
   4  14   6       18.69       22.62      1.62 o 
  -6  15   6        1.72       -0.13      1.24 o 
  -5  15   6        3.72        3.59      1.04 o 
  -4  15   6       36.06       42.96      1.29 o 
  -3  15   6      145.11      145.12      2.10 o 
  -2  15   6        3.76        4.05      0.67 o 
  -1  15   6        0.19        0.62      0.67 o 
   0  15   6        0.13        0.70      0.98 o 
   1  15   6        2.96        3.11      1.18 o 
   2  15   6        0.65        1.37      1.14 o 
   3  15   6       10.29       11.19      1.39 o 
   4  15   6        7.92        8.76      2.11 o 
  -5  16   6        0.01        1.30      1.95 o 
  -4  16   6       23.88       24.77      1.33 o 
  -3  16   6        8.87        9.25      0.98 o 
  -2  16   6        0.10        1.08      0.85 o 
  -1  16   6      167.94      174.50      3.29 o 
   0  16   6        5.35        6.33      1.22 o 
   1  16   6       71.52       80.99      2.36 o 
   2  16   6        0.21       -1.23      1.30 o 
  -4  17   6       10.20        4.54      1.95 o 
  -3  17   6        2.72        1.63      1.28 o 
  -2  17   6       47.51       46.19      2.32 o 
  -1  17   6       57.68       51.62      3.02 o 
   0  17   6       47.87       42.89      2.57 o 
  -9   0   7       10.06       11.32      1.78 o 
  -7   0   7      144.44      133.59      3.73 o 
  -5   0   7       20.01       23.58      1.09 o 
  -3   0   7       97.72       98.39      1.65 o 
  -1   0   7      250.13      281.24      4.12 o 
   1   0   7       36.33       29.44      1.17 o 
   3   0   7        0.06       -0.22      0.66 o 
   5   0   7       87.68       95.59      2.45 o 
   7   0   7       19.00       21.28      1.95 o 
 -10   1   7        1.04        1.68      1.05 o 
  -9   1   7       63.35       62.35      1.60 o 
  -8   1   7       78.40       78.84      1.58 o 
  -7   1   7      276.32      264.86      8.62 o 
  -6   1   7       71.82       76.93      1.34 o 
  -5   1   7      652.45      623.55      7.66 o 
  -4   1   7        4.50        4.58      0.34 o 
  -3   1   7      867.93      812.04      8.03 o 
  -2   1   7       73.03       64.11      0.86 o 
  -1   1   7       85.89       72.19      0.95 o 
   0   1   7      248.11      226.80      2.39 o 
   1   1   7       21.06       20.34      0.53 o 
   2   1   7        9.00       11.35      0.70 o 
   3   1   7       74.19       68.66      1.17 o 
   4   1   7        5.25        5.53      0.61 o 
   5   1   7       10.85       10.46      0.69 o 
   6   1   7       33.70       33.35      1.30 o 
   7   1   7        0.00        2.41      1.48 o 
 -10   2   7       12.25       14.80      1.29 o 
  -9   2   7        1.77        1.92      0.83 o 
  -8   2   7        1.74        3.03      0.80 o 
  -7   2   7      113.87      113.52      1.80 o 
  -6   2   7       34.04       33.57      1.27 o 
  -5   2   7       13.60       12.65      0.54 o 
  -4   2   7       16.90       14.66      0.51 o 
  -3   2   7      201.44      199.41      2.63 o 
  -2   2   7       16.62       21.46      0.52 o 
  -1   2   7       25.46       27.45      0.56 o 
   0   2   7        9.89        9.85      0.38 o 
   1   2   7      207.21      212.88      2.26 o 
   2   2   7       27.34       23.63      0.68 o 
   3   2   7       55.29       58.77      1.18 o 
   4   2   7      140.82      131.26      3.03 o 
   5   2   7        5.30        3.56      0.63 o 
   6   2   7        2.83        4.08      0.78 o 
   7   2   7        0.08       -0.92      1.04 o 
 -10   3   7      211.24      200.95      3.77 o 
  -9   3   7       54.73       58.24      1.60 o 
  -8   3   7       85.54       87.63      1.71 o 
  -7   3   7      159.93      159.32      2.31 o 
  -6   3   7       89.57       92.15      1.50 o 
  -5   3   7      116.00      115.49      4.38 o 
  -4   3   7        0.65        1.94      0.32 o 
  -3   3   7        7.26       10.57      0.43 o 
  -2   3   7      241.21      218.54      2.31 o 
  -1   3   7      116.86      115.74      1.35 o 
   0   3   7      228.89      197.95      2.13 o 
   1   3   7       40.96       40.85      0.69 o 
   2   3   7       88.29       77.05      1.15 o 
   3   3   7       11.45       11.48      0.63 o 
   4   3   7       35.48       34.97      1.10 o 
   5   3   7       11.43       10.58      0.77 o 
   6   3   7        0.16       -0.58      0.77 o 
   7   3   7        0.39        2.12      1.13 o 
 -10   4   7       67.57       60.14      2.82 o 
  -9   4   7       40.15       39.78      1.57 o 
  -8   4   7        6.83        6.75      0.73 o 
  -7   4   7        1.06        1.27      0.61 o 
  -6   4   7       26.78       27.47      0.93 o 
  -5   4   7       26.47       29.04      0.89 o 
  -4   4   7       64.34       64.22      0.90 o 
  -3   4   7       23.98       21.07      0.57 o 
  -2   4   7       10.82        9.93      0.36 o 
  -1   4   7      668.31      640.44      6.40 o 
   0   4   7       67.20       65.15      0.89 o 
   1   4   7      119.40      117.28      1.37 o 
   2   4   7       49.40       52.10      0.93 o 
   3   4   7       30.41       32.48      0.99 o 
   4   4   7       14.21       14.28      0.77 o 
   5   4   7        8.28        9.08      0.91 o 
   6   4   7       54.00       57.22      1.61 o 
   7   4   7        0.79        0.66      1.03 o 
 -10   5   7       35.36       28.11      2.35 o 
  -9   5   7       11.69       12.26      1.15 o 
  -8   5   7      241.13      241.10      3.87 o 
  -7   5   7        2.30        1.25      0.81 o 
  -6   5   7        0.37        0.58      0.54 o 
  -5   5   7       19.44       20.15      0.82 o 
  -4   5   7       21.88       18.60      0.65 o 
  -3   5   7        4.29        4.63      0.36 o 
  -2   5   7        0.35        0.14      0.30 o 
  -1   5   7       22.21       22.27      0.57 o 
   0   5   7        2.46        4.70      0.34 o 
   1   5   7       52.85       54.45      0.96 o 
   2   5   7       63.57       61.29      1.01 o 
   3   5   7        7.06        7.53      0.56 o 
   4   5   7       70.95       74.60      1.50 o 
   5   5   7        6.16        5.18      0.98 o 
   6   5   7       21.33       20.88      1.00 o 
   7   5   7        7.51        4.94      1.13 o 
 -10   6   7        6.25        4.38      2.43 o 
  -9   6   7        3.02        3.52      1.12 o 
  -8   6   7        6.98        6.55      0.93 o 
  -7   6   7       74.55       80.95      1.81 o 
  -6   6   7       43.91       42.48      1.31 o 
  -5   6   7       57.82       61.76      1.19 o 
  -4   6   7      141.48      125.72      1.48 o 
  -3   6   7      361.74      363.58      3.71 o 
  -2   6   7      207.26      197.23      2.13 o 
  -1   6   7       42.31       41.33      0.72 o 
   0   6   7       19.12       21.37      0.68 o 
   1   6   7      108.73      106.70      1.46 o 
   2   6   7       12.05       11.12      0.54 o 
   3   6   7       93.40       99.06      1.75 o 
   4   6   7       24.24       27.81      1.14 o 
   5   6   7       59.63       66.26      1.66 o 
   6   6   7        9.25        9.72      1.05 o 
   7   6   7       41.30       35.98      1.66 o 
  -9   7   7        7.65        5.02      1.19 o 
  -8   7   7       16.90       15.94      1.08 o 
  -7   7   7       24.41       27.65      1.34 o 
  -6   7   7       83.16       86.42      1.81 o 
  -5   7   7       67.13       70.38      1.61 o 
  -4   7   7       41.73       46.12      1.36 o 
  -3   7   7        3.07        3.66      0.44 o 
  -2   7   7        5.01        7.36      0.45 o 
  -1   7   7        0.66        0.25      0.34 o 
   0   7   7       42.61       38.87      0.74 o 
   1   7   7       89.52       92.13      1.33 o 
   2   7   7       12.23       12.04      0.53 o 
   3   7   7        1.54        1.51      0.51 o 
   4   7   7        1.36        1.46      0.70 o 
   5   7   7        0.06        1.55      0.80 o 
   6   7   7       79.20       77.65      2.01 o 
   7   7   7       10.76       11.35      3.89 o 
  -9   8   7        4.63        4.11      1.33 o 
  -8   8   7      103.51      109.51      2.40 o 
  -7   8   7       50.33       49.13      1.59 o 
  -6   8   7      114.59      110.33      2.09 o 
  -5   8   7      281.10      292.54      4.43 o 
  -4   8   7       65.41       62.98      1.56 o 
  -3   8   7       27.98       31.87      1.03 o 
  -2   8   7       29.92       26.62      0.79 o 
  -1   8   7      131.12      138.90      1.79 o 
   0   8   7       16.67       18.43      0.59 o 
   1   8   7       49.93       54.66      1.02 o 
   2   8   7       55.85       61.15      1.13 o 
   3   8   7       66.08       65.92      1.29 o 
   4   8   7        7.79        9.73      0.78 o 
   5   8   7       72.85       75.27      1.82 o 
   6   8   7        2.42        3.29      1.08 o 
  -9   9   7        3.89        5.35      2.43 o 
  -8   9   7        5.77        6.01      1.12 o 
  -7   9   7       12.39       13.92      1.00 o 
  -6   9   7        6.09        7.10      0.81 o 
  -5   9   7        4.34        3.20      0.75 o 
  -4   9   7       43.85       47.78      1.04 o 
  -3   9   7      252.72      259.00      3.14 o 
  -2   9   7        5.77        7.50      0.60 o 
  -1   9   7       70.85       71.25      1.59 o 
   0   9   7       41.14       44.62      0.99 o 
   1   9   7       12.53       12.98      0.65 o 
   2   9   7        2.23        2.12      0.63 o 
   3   9   7       58.99       61.94      1.39 o 
   4   9   7       13.16       15.70      1.56 o 
   5   9   7       67.55       69.15      2.17 o 
   6   9   7        0.25       -0.06      2.43 o 
  -8  10   7      130.26      124.13      3.60 o 
  -7  10   7       27.69       29.18      1.35 o 
  -6  10   7       73.01       74.23      1.77 o 
  -5  10   7       16.30       16.42      1.41 o 
  -4  10   7       50.62       50.29      1.59 o 
  -3  10   7      158.17      167.47      2.16 o 
  -2  10   7       17.17       19.71      0.83 o 
  -1  10   7       16.94       20.00      0.78 o 
   0  10   7       39.62       42.40      1.12 o 
   1  10   7       91.41       93.41      1.65 o 
   2  10   7        5.21        6.28      0.69 o 
   3  10   7       29.35       31.65      1.15 o 
   4  10   7        2.79        2.89      1.04 o 
   5  10   7        3.21        3.92      1.21 o 
   6  10   7        0.04        5.03      2.27 o 
  -8  11   7       78.55       79.32      4.54 o 
  -7  11   7       58.95       60.27      2.54 o 
  -6  11   7       22.84       23.81      1.09 o 
  -5  11   7        9.33       10.69      0.87 o 
  -4  11   7       48.62       49.29      1.29 o 
  -3  11   7       42.71       43.26      1.11 o 
  -2  11   7       55.29       58.81      1.18 o 
  -1  11   7       55.00       53.52      1.12 o 
   0  11   7       30.68       32.68      1.10 o 
   1  11   7      226.27      239.73      3.32 o 
   2  11   7        4.78        5.63      0.70 o 
   3  11   7       51.34       54.57      1.46 o 
   4  11   7       11.26       10.84      1.16 o 
   5  11   7       42.34       38.02      2.62 o 
  -7  12   7      111.54      108.11      2.65 o 
  -6  12   7       38.91       41.50      2.76 o 
  -5  12   7       27.56       28.19      1.24 o 
  -4  12   7       14.25       14.70      0.81 o 
  -3  12   7        2.07        2.54      0.60 o 
  -2  12   7       15.43       16.96      1.26 o 
  -1  12   7      107.07      106.51      1.60 o 
   0  12   7        2.06        2.31      0.65 o 
   1  12   7        0.54        1.00      0.70 o 
   2  12   7        0.07        1.53      0.72 o 
   3  12   7        0.36       -0.60      0.91 o 
   4  12   7        0.68        0.08      1.47 o 
   5  12   7       12.82       13.14      2.27 o 
  -7  13   7       11.00        7.30      2.27 o 
  -6  13   7       72.93       72.85      2.11 o 
  -5  13   7      244.09      253.51      4.12 o 
  -4  13   7       16.31       16.99      1.35 o 
  -3  13   7        2.74        3.69      0.66 o 
  -2  13   7       80.44       86.52      1.49 o 
  -1  13   7        4.96        5.17      0.72 o 
   0  13   7       65.91       66.95      1.56 o 
   1  13   7      107.25      110.41      1.99 o 
   2  13   7        0.64        1.35      0.85 o 
   3  13   7      234.64      230.79      3.43 o 
   4  13   7       15.99       17.52      2.11 o 
  -6  14   7       53.86       47.49      9.25 o 
  -5  14   7      106.02      102.67      2.42 o 
  -4  14   7        5.21        6.15      1.01 o 
  -3  14   7       78.46       85.38      1.69 o 
  -2  14   7        0.06       -0.07      0.70 o 
  -1  14   7        1.27        2.29      0.91 o 
   0  14   7        4.37        5.20      0.84 o 
   1  14   7       30.56       29.43      1.19 o 
   2  14   7        0.25        0.71      0.95 o 
   3  14   7        1.16        0.97      1.78 o 
  -5  15   7        2.41        4.88      2.19 o 
  -4  15   7      101.18      103.67      2.64 o 
  -3  15   7       12.06       11.45      0.92 o 
  -2  15   7      235.46      234.82      3.42 o 
  -1  15   7        2.00        3.49      1.29 o 
   0  15   7      115.94      116.15      2.41 o 
   1  15   7       28.52       27.84      1.94 o 
   2  15   7      123.17      117.44      4.38 o 
  -4  16   7       20.98       16.71      2.43 o 
  -3  16   7       69.55       68.74      2.45 o 
  -2  16   7       58.03       59.21      3.02 o 
  -1  16   7      154.21      148.59      4.12 o 
   0  16   7        3.55        2.85      2.12 o 
 -10   0   8       44.07       40.39      3.57 o 
  -8   0   8        1.88        0.73      1.05 o 
  -6   0   8      149.06      155.31      3.21 o 
  -4   0   8       22.08       24.20      1.20 o 
  -2   0   8      107.65      110.81      1.87 o 
   0   0   8       84.76       75.14      1.46 o 
   2   0   8      307.29      302.58      5.56 o 
   4   0   8      116.72      117.09      2.79 o 
   6   0   8       68.18       68.13      2.77 o 
 -10   1   8        1.77        0.65      1.49 o 
  -9   1   8        4.64        4.71      0.95 o 
  -8   1   8       14.17       15.55      0.89 o 
  -7   1   8        9.80        9.83      0.73 o 
  -6   1   8       18.33       21.90      1.03 o 
  -5   1   8      169.00      167.41      2.35 o 
  -4   1   8       27.67       33.51      1.05 o 
  -3   1   8       39.22       42.01      0.76 o 
  -2   1   8       63.49       76.35      1.02 o 
  -1   1   8        3.11        4.36      0.35 o 
   0   1   8      134.57      155.38      1.74 o 
   1   1   8      109.29      112.78      1.50 o 
   2   1   8        5.73        8.96      0.84 o 
   3   1   8        5.70        4.25      0.63 o 
   4   1   8        1.29        1.49      0.94 o 
   5   1   8        4.95        3.25      0.81 o 
   6   1   8        8.28        7.91      1.11 o 
 -10   2   8       22.51       17.52      2.60 o 
  -9   2   8        0.07        0.25      0.95 o 
  -8   2   8      138.46      138.80      2.25 o 
  -7   2   8       10.44        8.94      0.73 o 
  -6   2   8        6.75        5.53      0.60 o 
  -5   2   8       11.87       12.60      0.60 o 
  -4   2   8       72.83       74.13      1.27 o 
  -3   2   8       32.33       30.45      0.68 o 
  -2   2   8       24.87       20.65      0.60 o 
  -1   2   8      206.46      200.50      2.17 o 
   0   2   8       28.27       24.67      0.64 o 
   1   2   8      108.97      102.65      1.43 o 
   2   2   8       71.36       69.01      1.32 o 
   3   2   8        0.57        1.02      0.63 o 
   4   2   8       83.53       82.32      1.66 o 
   5   2   8       18.01       21.40      1.12 o 
   6   2   8        5.96        6.46      1.08 o 
  -9   3   8       41.39       37.31      1.68 o 
  -8   3   8        1.03       -0.19      1.01 o 
  -7   3   8       63.63       61.06      1.55 o 
  -6   3   8        0.69        0.61      0.57 o 
  -5   3   8       38.53       40.97      1.71 o 
  -4   3   8       59.99       67.09      1.31 o 
  -3   3   8       15.16       12.85      0.52 o 
  -2   3   8      139.75      150.39      1.71 o 
  -1   3   8       22.43       23.85      0.64 o 
   0   3   8        8.91       10.61      0.42 o 
   1   3   8        4.95        2.98      0.46 o 
   2   3   8      106.99      108.79      2.57 o 
   3   3   8      117.91      124.73      2.53 o 
   4   3   8        0.11        0.67      0.67 o 
   5   3   8       63.34       67.77      1.72 o 
   6   3   8       88.52       91.24      2.19 o 
  -9   4   8        0.30       -0.64      1.15 o 
  -8   4   8        4.25        4.09      1.02 o 
  -7   4   8        0.26        0.77      0.65 o 
  -6   4   8      118.39      124.87      1.96 o 
  -5   4   8      180.54      181.40      2.53 o 
  -4   4   8       12.86       12.06      0.59 o 
  -3   4   8      112.82      103.10      1.29 o 
  -2   4   8       42.78       41.58      0.79 o 
  -1   4   8       64.69       58.19      0.91 o 
   0   4   8       13.20       12.51      0.50 o 
   1   4   8       34.85       35.79      0.86 o 
   2   4   8        7.26        7.94      0.63 o 
   3   4   8        8.33        6.23      0.70 o 
   4   4   8        5.64        6.63      0.78 o 
   5   4   8        0.07       -0.86      0.87 o 
   6   4   8       16.98       15.89      1.21 o 
  -9   5   8       66.09       62.48      2.22 o 
  -8   5   8       45.79       46.47      1.89 o 
  -7   5   8        6.78        8.22      0.98 o 
  -6   5   8       86.11       90.32      1.64 o 
  -5   5   8        8.39        7.41      0.60 o 
  -4   5   8       55.27       60.90      1.19 o 
  -3   5   8        5.90        4.88      0.40 o 
  -2   5   8       14.61       12.51      0.48 o 
  -1   5   8       10.07        8.97      0.44 o 
   0   5   8       65.78       62.22      0.99 o 
   1   5   8      177.28      189.76      2.35 o 
   2   5   8       34.72       34.98      1.11 o 
   3   5   8       90.44      103.96      1.81 o 
   4   5   8       10.64       10.78      0.86 o 
   5   5   8      152.50      149.27      2.54 o 
   6   5   8        4.97        4.98      1.07 o 
  -9   6   8        0.71        1.40      1.74 o 
  -8   6   8        5.74        5.53      1.03 o 
  -7   6   8       18.88       18.52      1.03 o 
  -6   6   8       61.01       60.14      1.59 o 
  -5   6   8       25.01       24.39      1.14 o 
  -4   6   8        3.68        5.29      0.75 o 
  -3   6   8      147.31      146.90      1.72 o 
  -2   6   8       55.18       53.32      0.90 o 
  -1   6   8       19.38       18.04      0.79 o 
   0   6   8        1.33        1.47      0.47 o 
   1   6   8        8.86        8.53      0.57 o 
   2   6   8       32.81       34.39      0.97 o 
   3   6   8       14.52       14.20      0.81 o 
   4   6   8       16.21       15.76      0.95 o 
   5   6   8        5.57        9.07      1.26 o 
   6   6   8       10.68       13.22      3.49 o 
  -8   7   8        0.01       -0.93      1.09 o 
  -7   7   8        0.15       -0.87      0.87 o 
  -6   7   8       90.85       94.93      2.00 o 
  -5   7   8        4.01        7.20      0.74 o 
  -4   7   8      102.50      103.44      2.21 o 
  -3   7   8       10.15       12.73      0.59 o 
  -2   7   8       11.35       12.16      0.57 o 
  -1   7   8      174.98      184.32      2.08 o 
   0   7   8       62.35       64.09      1.16 o 
   1   7   8       23.42       23.87      0.88 o 
   2   7   8       21.32       23.56      0.85 o 
   3   7   8      114.42      112.75      1.98 o 
   4   7   8        0.18        0.55      0.84 o 
   5   7   8        0.24        0.32      1.03 o 
   6   7   8       11.50       15.73      2.60 o 
  -8   8   8        2.18        2.12      1.18 o 
  -7   8   8       38.02       36.72      1.68 o 
  -6   8   8       23.11       22.08      1.03 o 
  -5   8   8        1.26        0.06      0.71 o 
  -4   8   8        0.92        0.65      0.67 o 
  -3   8   8       21.37       22.98      1.18 o 
  -2   8   8        5.50        5.01      0.54 o 
  -1   8   8      112.39      116.51      1.96 o 
   0   8   8        5.93        5.36      0.64 o 
   1   8   8       33.34       31.50      1.11 o 
   2   8   8       71.59       76.92      1.62 o 
   3   8   8       20.71       23.46      1.29 o 
   4   8   8        1.50        2.58      1.08 o 
   5   8   8        1.38        0.66      1.91 o 
  -8   9   8        6.81        8.37      1.34 o 
  -7   9   8       88.49       85.96      2.79 o 
  -6   9   8        6.45        7.29      1.03 o 
  -5   9   8        0.53        1.37      0.74 o 
  -4   9   8        1.56        2.94      0.95 o 
  -3   9   8      131.95      139.39      1.90 o 
  -2   9   8        0.00        0.63      0.52 o 
  -1   9   8       48.49       50.54      1.13 o 
   0   9   8        2.16        1.79      0.65 o 
   1   9   8      136.98      142.42      2.22 o 
   2   9   8        5.54        6.18      0.74 o 
   3   9   8       11.41       10.75      1.06 o 
   4   9   8        0.25       -1.16      2.40 o 
   5   9   8        3.44       -0.49      2.11 o 
  -7  10   8        0.26        0.28      1.12 o 
  -6  10   8       36.99       39.85      1.66 o 
  -5  10   8       44.78       48.36      1.59 o 
  -4  10   8        6.82        8.81      0.80 o 
  -3  10   8       41.58       38.26      1.09 o 
  -2  10   8       11.41       12.84      0.68 o 
  -1  10   8       93.29      104.25      1.84 o 
   0  10   8        6.61        9.11      1.20 o 
   1  10   8       22.88       24.51      1.07 o 
   2  10   8       27.39       28.14      1.17 o 
   3  10   8        4.55        3.49      1.24 o 
   4  10   8       64.44       64.15      2.89 o 
  -7  11   8        5.51        4.36      1.27 o 
  -6  11   8       67.23       64.69      2.01 o 
  -5  11   8       13.36       14.74      1.91 o 
  -4  11   8       32.46       34.87      1.50 o 
  -3  11   8        3.06        2.62      0.67 o 
  -2  11   8       21.41       23.02      0.82 o 
  -1  11   8       46.63       48.88      1.43 o 
   0  11   8       23.00       24.34      1.10 o 
   1  11   8        8.83        8.99      0.93 o 
   2  11   8        0.85        1.62      1.03 o 
   3  11   8       39.19       39.75      3.60 o 
   4  11   8        3.02        2.11      1.95 o 
  -6  12   8       64.65       59.30      2.16 o 
  -5  12   8       40.76       39.41      1.82 o 
  -4  12   8       46.90       49.52      1.73 o 
  -3  12   8        0.39       -0.21      0.71 o 
  -2  12   8      156.82      167.27      2.37 o 
  -1  12   8        0.05       -0.78      0.78 o 
   0  12   8        5.18        5.36      0.81 o 
   1  12   8       64.90       66.46      1.69 o 
   2  12   8        0.07        0.56      0.92 o 
   3  12   8       74.84       76.73      3.57 o 
  -5  13   8       10.28        9.88      1.25 o 
  -4  13   8       46.57       44.28      1.81 o 
  -3  13   8       13.56       12.92      0.91 o 
  -2  13   8        0.45        0.42      0.84 o 
  -1  13   8       12.93       14.20      0.94 o 
   0  13   8        2.33        1.20      0.91 o 
   1  13   8       23.72       24.18      1.27 o 
   2  13   8        1.20        0.59      1.09 o 
   3  13   8        2.80        2.60      2.11 o 
  -5  14   8        4.10        3.40      2.12 o 
  -4  14   8      226.96      220.57      4.64 o 
  -3  14   8       22.22       23.33      1.10 o 
  -2  14   8       57.79       57.38      1.75 o 
  -1  14   8        0.07        1.04      0.93 o 
   0  14   8       85.48       78.84      2.39 o 
   1  14   8        0.16       -1.23      1.23 o 
   2  14   8       12.81       11.84      2.11 o 
  -4  15   8       21.44       17.52      2.60 o 
  -3  15   8        6.24        4.06      1.95 o 
  -2  15   8        0.38       -1.26      1.48 o 
  -1  15   8        0.00       -0.38      1.47 o 
   0  15   8        0.34       -2.27      2.27 o 
  -9   0   9      104.34       87.92      4.06 o 
  -7   0   9        0.04        1.05      1.22 o 
  -5   0   9        6.23        5.64      0.85 o 
  -3   0   9       94.30       87.35      2.16 o 
  -1   0   9       24.63       25.88      1.08 o 
   1   0   9        0.09        0.25      0.78 o 
   3   0   9      204.38      208.25      4.79 o 
   5   0   9       34.72       40.48      3.65 o 
  -9   1   9        0.96        0.57      1.49 o 
  -8   1   9        1.01        1.18      0.89 o 
  -7   1   9        3.08        2.19      0.73 o 
  -6   1   9       13.42       17.06      0.94 o 
  -5   1   9        2.44        2.34      0.63 o 
  -4   1   9       10.59       11.57      0.60 o 
  -3   1   9       51.10       55.55      0.96 o 
  -2   1   9      105.39      105.32      1.35 o 
  -1   1   9       80.37       87.28      1.20 o 
   0   1   9       67.71       65.45      1.05 o 
   1   1   9       27.44       30.99      1.07 o 
   2   1   9        2.76        3.33      0.66 o 
   3   1   9        1.16        1.19      0.75 o 
   4   1   9       11.08       14.36      1.10 o 
   5   1   9        0.20        0.07      1.05 o 
  -9   2   9        0.53        2.61      1.55 o 
  -8   2   9        2.25        2.64      0.93 o 
  -7   2   9       81.00       77.73      1.68 o 
  -6   2   9        2.63        2.52      0.68 o 
  -5   2   9       50.40       51.40      1.26 o 
  -4   2   9        1.67        1.46      0.52 o 
  -3   2   9       11.17       13.21      0.56 o 
  -2   2   9       19.19       17.87      0.73 o 
  -1   2   9       47.64       43.54      0.86 o 
   0   2   9        4.53        5.41      0.52 o 
   1   2   9       15.12       18.27      0.84 o 
   2   2   9       33.36       35.87      1.18 o 
   3   2   9        7.08        5.31      0.81 o 
   4   2   9        2.79        2.50      0.91 o 
   5   2   9       70.29       65.58      1.98 o 
  -8   3   9        3.32        3.85      1.05 o 
  -7   3   9       26.31       27.62      1.55 o 
  -6   3   9       12.48       13.73      0.81 o 
  -5   3   9       67.41       68.77      1.42 o 
  -4   3   9      162.48      173.48      2.47 o 
  -3   3   9       11.07       10.92      0.54 o 
  -2   3   9        1.92        2.98      0.44 o 
  -1   3   9       13.70       11.95      0.51 o 
   0   3   9        0.98        0.67      0.52 o 
   1   3   9        4.54        4.23      0.65 o 
   2   3   9       42.53       46.30      1.36 o 
   3   3   9       19.97       21.44      0.98 o 
   4   3   9        3.38        3.25      1.01 o 
   5   3   9        0.07        0.25      1.12 o 
  -8   4   9       60.98       59.83      2.11 o 
  -7   4   9        0.00        0.22      0.93 o 
  -6   4   9        2.60        3.40      0.72 o 
  -5   4   9        0.00       -0.70      0.77 o 
  -4   4   9       60.27       59.36      1.26 o 
  -3   4   9       72.15       69.77      1.11 o 
  -2   4   9        0.31        0.14      0.55 o 
  -1   4   9        0.29       -0.27      0.45 o 
   0   4   9       15.53       11.42      0.58 o 
   1   4   9        0.55        0.41      0.77 o 
   2   4   9       11.10        8.30      0.96 o 
   3   4   9       21.10       21.29      0.97 o 
   4   4   9       40.66       45.43      1.68 o 
   5   4   9        0.19        1.30      2.11 o 
  -8   5   9       59.36       50.42      2.63 o 
  -7   5   9       19.02       20.61      1.21 o 
  -6   5   9       38.37       37.44      1.49 o 
  -5   5   9        0.56        1.83      0.78 o 
  -4   5   9       25.31       24.82      1.03 o 
  -3   5   9        0.50        0.51      0.50 o 
  -2   5   9        2.29        3.23      0.51 o 
  -1   5   9       52.56       58.56      1.04 o 
   0   5   9       25.53       27.08      0.97 o 
   1   5   9       11.21       12.77      0.68 o 
   2   5   9        1.63        1.07      0.70 o 
   3   5   9       28.48       28.82      1.26 o 
   4   5   9       26.28       27.31      1.48 o 
   5   5   9        4.90        3.08      2.11 o 
  -8   6   9        0.82        0.81      1.49 o 
  -7   6   9       49.29       50.72      1.89 o 
  -6   6   9        9.91       11.39      1.27 o 
  -5   6   9       16.39       18.46      0.96 o 
  -4   6   9        2.17        2.53      1.20 o 
  -3   6   9       56.01       51.86      1.16 o 
  -2   6   9       64.59       58.63      1.24 o 
  -1   6   9       18.12       16.31      0.67 o 
   0   6   9       17.82       16.82      0.68 o 
   1   6   9       32.62       38.42      1.10 o 
   2   6   9        0.36        0.87      0.72 o 
   3   6   9       13.80       13.38      0.94 o 
   4   6   9        1.08        1.65      1.04 o 
   5   6   9       13.16        8.11      2.43 o 
  -7   7   9        4.02        4.72      1.15 o 
  -6   7   9        0.08        2.35      0.90 o 
  -5   7   9       14.83       14.76      0.96 o 
  -4   7   9       40.24       39.22      1.39 o 
  -3   7   9        8.87        8.67      0.65 o 
  -2   7   9        0.40        0.52      0.59 o 
  -1   7   9        0.25        1.41      0.69 o 
   0   7   9       34.13       36.51      1.26 o 
   1   7   9       97.25      102.43      1.84 o 
   2   7   9        0.25       -0.36      0.93 o 
   3   7   9       14.19       15.02      1.09 o 
   4   7   9       33.50       27.63      1.51 o 
  -7   8   9        1.74        0.64      1.15 o 
  -6   8   9       29.57       30.99      1.68 o 
  -5   8   9      106.86      101.42      2.28 o 
  -4   8   9        0.92        1.38      0.97 o 
  -3   8   9        9.61        9.90      0.73 o 
  -2   8   9       11.06       12.42      0.72 o 
  -1   8   9       11.04       10.11      1.23 o 
   0   8   9        0.11        0.40      0.74 o 
   1   8   9       15.18       11.70      0.84 o 
   2   8   9        8.53        9.52      1.06 o 
   3   8   9       25.36       24.61      1.67 o 
  -7   9   9        4.80        2.60      2.27 o 
  -6   9   9        0.56        1.44      1.30 o 
  -5   9   9       29.84       27.87      1.35 o 
  -4   9   9        7.54       10.20      0.93 o 
  -3   9   9       62.52       65.88      1.53 o 
  -2   9   9        1.46        3.74      0.74 o 
  -1   9   9      189.24      190.32      2.85 o 
   0   9   9        1.25        1.11      0.82 o 
   1   9   9        0.03        0.71      0.82 o 
   2   9   9        1.34        2.04      1.16 o 
   3   9   9        0.66       -0.01      1.31 o 
  -6  10   9       10.90       11.89      1.26 o 
  -5  10   9        9.22       12.85      1.50 o 
  -4  10   9       14.82       15.89      1.08 o 
  -3  10   9       32.24       28.05      1.26 o 
  -2  10   9        7.78        7.02      1.45 o 
  -1  10   9        0.08        0.47      0.85 o 
   0  10   9        3.34        2.53      0.80 o 
   1  10   9        5.10        5.53      1.38 o 
   2  10   9       14.39       15.22      1.36 o 
  -6  11   9       17.54       18.01      2.76 o 
  -5  11   9       35.92       33.43      2.48 o 
  -4  11   9       79.99       84.36      2.22 o 
  -3  11   9        0.16        0.83      1.41 o 
  -2  11   9       29.30       32.84      1.32 o 
  -1  11   9        0.00       -0.33      0.83 o 
   0  11   9       33.90       33.83      2.18 o 
   1  11   9       38.18       33.34      1.31 o 
   2  11   9       34.50       35.52      3.08 o 
  -5  12   9        3.55        6.98      2.27 o 
  -4  12   9        0.21        0.85      1.14 o 
  -3  12   9       13.13       13.95      1.52 o 
  -2  12   9        2.03        3.37      1.22 o 
  -1  12   9       19.19       16.37      1.09 o 
   0  12   9        0.26       -0.99      0.99 o 
   1  12   9        2.14        0.24      1.24 o 
  -4  13   9       16.07       14.11      2.43 o 
  -3  13   9        0.58        0.32      1.95 o 
  -2  13   9        0.03       -0.71      1.31 o 
  -1  13   9        8.20        8.59      1.52 o 
   0  13   9       16.88       12.53      2.11 o 
  -8   0  10       87.47       87.59      4.22 o 
  -6   0  10        8.26        9.03      1.26 o 
  -4   0  10      102.76       91.05      3.65 o 
  -2   0  10       13.31       17.23      0.89 o 
   0   0  10       64.30       65.51      2.14 o 
   2   0  10       29.62       29.17      1.78 o 
  -8   1  10       21.78       19.51      1.61 o 
  -7   1  10       20.76       21.10      1.09 o 
  -6   1  10       56.79       54.28      1.58 o 
  -5   1  10       21.70       23.02      1.42 o 
  -4   1  10       23.10       22.44      0.87 o 
  -3   1  10        8.16        9.19      0.71 o 
  -2   1  10        0.29        0.25      0.53 o 
  -1   1  10        8.68        7.28      0.62 o 
   0   1  10        0.02       -0.70      0.70 o 
   1   1  10       61.20       55.74      1.53 o 
   2   1  10       38.34       42.30      2.38 o 
   3   1  10       13.40       13.28      1.12 o 
  -8   2  10        1.49        3.70      1.77 o 
  -7   2  10        5.42        5.02      1.01 o 
  -6   2  10       80.96       74.32      1.72 o 
  -5   2  10       37.91       44.01      1.50 o 
  -4   2  10        0.01       -0.64      0.64 o 
  -3   2  10       74.91       78.10      1.50 o 
  -2   2  10       12.90       11.71      0.61 o 
  -1   2  10        2.98        2.53      0.62 o 
   0   2  10       57.05       55.14      1.87 o 
   1   2  10      109.91      113.88      2.07 o 
   2   2  10       15.93       19.32      0.99 o 
   3   2  10      106.01      113.76      2.28 o 
  -7   3  10       13.14       11.78      1.31 o 
  -6   3  10        0.00        0.96      0.83 o 
  -5   3  10        0.21        0.04      0.73 o 
  -4   3  10        1.08        1.46      0.69 o 
  -3   3  10        9.18        9.88      0.69 o 
  -2   3  10        5.59        4.96      0.68 o 
  -1   3  10       82.50       80.83      1.45 o 
   0   3  10       36.05       35.56      1.32 o 
   1   3  10        0.17       -0.79      0.79 o 
   2   3  10        0.01       -0.85      0.85 o 
   3   3  10        2.94        2.22      1.29 o 
  -7   4  10       30.60       28.50      1.40 o 
  -6   4  10       12.96       10.61      1.12 o 
  -5   4  10        5.47        5.96      0.93 o 
  -4   4  10       28.70       31.06      1.43 o 
  -3   4  10        0.21        1.74      0.69 o 
  -2   4  10      260.66      280.12      3.06 o 
  -1   4  10       19.04       19.53      0.78 o 
   0   4  10      214.15      227.36      2.96 o 
   1   4  10       12.05       16.67      0.99 o 
   2   4  10       92.85       92.08      2.01 o 
   3   4  10       39.35       39.60      1.62 o 
  -7   5  10       35.67       33.88      1.94 o 
  -6   5  10       29.81       27.59      1.34 o 
  -5   5  10       37.71       37.97      1.55 o 
  -4   5  10        1.33        0.67      0.87 o 
  -3   5  10       17.71       17.97      0.96 o 
  -2   5  10        2.61        3.35      0.68 o 
  -1   5  10       10.86       11.12      0.75 o 
   0   5  10       22.45       21.71      1.03 o 
   1   5  10        8.29        5.91      0.89 o 
   2   5  10        3.92        3.49      1.02 o 
   3   5  10        0.36       -1.09      1.17 o 
  -7   6  10        0.62        2.11      2.27 o 
  -6   6  10       78.36       82.81      2.47 o 
  -5   6  10        0.00        0.52      1.00 o 
  -4   6  10      232.59      250.52      4.06 o 
  -3   6  10       32.86       34.44      1.55 o 
  -2   6  10       98.94      114.95      2.04 o 
  -1   6  10        1.19        1.75      0.82 o 
   0   6  10      175.29      193.85      2.95 o 
   1   6  10        0.01       -0.93      1.12 o 
   2   6  10      152.62      161.03      3.26 o 
  -6   7  10        0.98        1.50      2.46 o 
  -5   7  10        7.54        5.45      1.08 o 
  -4   7  10       59.23       58.18      1.86 o 
  -3   7  10        0.03        0.21      0.90 o 
  -2   7  10       34.75       34.19      1.48 o 
  -1   7  10       14.88       14.92      1.26 o 
   0   7  10        1.53        2.47      0.91 o 
   1   7  10        2.61        1.50      1.14 o 
   2   7  10       13.07       10.97      1.43 o 
  -6   8  10        7.26       12.33      2.27 o 
  -5   8  10       44.23       42.87      1.95 o 
  -4   8  10       43.59       50.71      1.95 o 
  -3   8  10       14.43       14.50      1.27 o 
  -2   8  10      265.60      290.27      4.05 o 
  -1   8  10        0.14        0.72      0.91 o 
   0   8  10      133.61      148.28      2.61 o 
   1   8  10        0.00        0.44      1.50 o 
  -5   9  10       13.31       11.85      4.22 o 
  -4   9  10        1.69        0.09      1.08 o 
  -3   9  10        7.85        8.20      1.62 o 
  -2   9  10       13.17       12.08      1.22 o 
  -1   9  10        1.83        2.47      0.97 o 
   0   9  10        7.22        6.70      1.03 o 
   1   9  10       87.07       72.89      6.86 o 
  -5  10  10       23.84       21.09      2.60 o 
  -4  10  10        6.30        4.08      1.79 o 
  -3  10  10       87.08       75.96      2.72 o 
  -2  10  10       28.18       35.49      1.43 o 
  -1  10  10        7.39        9.74      1.17 o 
   0  10  10       86.61       86.33      2.58 o 
  -2  11  10       18.85       13.30      2.92 o 
  -1  11  10       84.55       72.53      3.26 o 
   0  11  10        3.19        4.70      2.27 o 
  -5   0  11      157.18      172.15      3.89 o 
  -3   0  11        1.24        3.85      1.20 o 
  -1   0  11        8.60        7.20      1.36 o 
   1   0  11        6.98        7.49      1.47 o 
  -7   1  11        2.06        0.97      2.27 o 
  -6   1  11        0.05        2.11      1.03 o 
  -5   1  11        9.18       10.65      1.58 o 
  -4   1  11       19.67       16.42      0.99 o 
  -3   1  11        9.56       10.37      1.10 o 
  -2   1  11       53.89       45.10      1.68 o 
  -1   1  11        0.08        0.72      0.88 o 
   0   1  11        5.48        7.21      0.99 o 
   1   1  11        0.63        1.92      1.08 o 
  -6   2  11       18.73       19.33      1.58 o 
  -5   2  11       56.25       67.69      1.84 o 
  -4   2  11      118.50      122.84      2.21 o 
  -3   2  11       46.72       53.15      1.56 o 
  -2   2  11       20.20       25.92      1.12 o 
  -1   2  11        1.62        2.66      0.89 o 
   0   2  11        3.08        4.50      1.02 o 
   1   2  11       38.91       30.28      1.27 o 
   2   2  11        3.44        3.73      1.95 o 
  -6   3  11       18.88       11.13      1.70 o 
  -5   3  11        2.55       -0.02      1.18 o 
  -4   3  11       22.72       19.10      1.01 o 
  -3   3  11        1.58        2.42      0.85 o 
  -2   3  11       12.61       14.56      1.06 o 
  -1   3  11       58.51       60.58      1.72 o 
   0   3  11       23.48       26.46      1.17 o 
   1   3  11      107.96      106.09      4.40 o 
   2   3  11       43.98       30.98      2.76 o 
  -6   4  11      171.14      135.28      5.52 o 
  -5   4  11       86.07       88.50      2.36 o 
  -4   4  11       59.96       70.49      3.19 o 
  -3   4  11       37.70       45.53      3.41 o 
  -2   4  11      114.74      121.18      3.94 o 
  -1   4  11       49.69       57.03      1.75 o 
   0   4  11        8.93        9.99      1.07 o 
   1   4  11       63.79       71.19      2.38 o 
   2   4  11       26.74       11.84      2.76 o 
  -5   5  11       14.88       13.35      1.59 o 
  -4   5  11       44.88       49.34      2.02 o 
  -3   5  11       60.84       62.74      2.52 o 
  -2   5  11       41.79       49.40      3.73 o 
  -1   5  11       89.09       93.20      2.45 o 
   0   5  11        8.80        8.05      1.31 o 
   1   5  11       14.44       12.00      3.57 o 
  -5   6  11       55.62       54.50      3.89 o 
  -4   6  11       87.07       90.95      3.09 o 
  -3   6  11      228.41      236.64      7.54 o 
  -2   6  11        3.77        5.88      1.48 o 
  -1   6  11      186.29      193.28      7.14 o 
   0   6  11        2.32        3.49      1.84 o 
  -5   7  11       27.87       22.71      2.76 o 
  -4   7  11        2.63        2.76      2.92 o 
  -3   7  11       75.21       66.83      4.38 o 
  -2   7  11        2.66        1.78      2.27 o 
  -1   7  11       10.23        9.99      1.52 o 
   0   7  11        0.54       -0.54      2.28 o 
  -2   8  11        1.66        0.16      2.43 o 
  -1   8  11      161.00      160.88      5.80 o 
  -4   0  12        0.24        5.03      2.43 o 
  -4   1  12       48.30       60.59      4.46 o 
  -3   1  12       10.10        6.49      2.27 o 
  -2   1  12      135.55      120.04      6.00 o 
  -1   1  12       28.12       26.28      4.87 o 
  -4   2  12       14.61       16.87      2.92 o 
  -3   2  12        3.36        3.52      2.03 o 
  -2   2  12       46.40       41.36      3.57 o 
  -3   3  12        0.67        1.46      2.60 o 
                                                 
